# Supplementary material for: Bis(triphenyl­phosphanyl­idene)iminium dichloridotriphenyl­stannate(IV)
Source: Acta Crystallogr Sect E Struct Rep Online. 2011 Sep 14;67(Pt 10):m1356. doi: 10.1107/S1600536811035422 (PMC3201402; doi:10.1107/S1600536811035422)
Supplement: Supplementary file 1 [file e-67-m1356-sup1.cif]

##############################################################################
#                                                                            #
# This CIF contains the data in a paper accepted for publication in          #
# Acta Crystallographica Section E. It conforms to the requirements of       #
# Notes for Authors for Acta Crystallographica Section E, and has been       #
# peer reviewed under the auspices of the IUCr Commission on Journals.       #
#                                                                            #
# Full details of the Crystallographic Information File format               #
# are given in the paper "The Crystallographic Information File (CIF):       #
# a New Standard Archive File for Crystallography" by S. R. Hall, F. H.      #
# Allen and I. D. Brown [Acta Cryst. (1991), A47, 655-685].                  #
#                                                                            #
# The current version of the core CIF dictionary is obtainable from          #
# ftp://ftp.iucr.org/pub/cif_core.dic.                                       #
#                                                                            #
# Software is freely available for graphical display of the structure(s)     #
# in this CIF. For information consult the CIF software page                 #
# http://www.iucr.org/resources/cif/software.                                #
#                                                                            #
# This file may be used for bona fide research purposes within the           #
# scientific community so long as proper attribution is given to the journal # 
# article from which it was obtained.                                        #
#                                                                            #
##############################################################################
data_I
_audit_creation_method     SHELXL-97
_chemical_name_systematic
;
Bis(triphenylphosphanylidene)iminium dichloridotriphenylstannate(IV)
;
_chemical_name_common     ?
_chemical_formula_moiety     'C36 H30 N P2 +, C18 H15 Cl2 Sn -'
_chemical_formula_sum     'C54 H45 Cl2 N P2 Sn'
_chemical_formula_iupac     '(C36 H30 N P2) [Sn (C6 H5)3 Cl2]'
_chemical_formula_weight     959.44
_chemical_melting_point     ?
_symmetry_cell_setting     orthorhombic
_symmetry_space_group_name_H-M     'P n n 2'
_symmetry_space_group_name_Hall     'P 2 -2n'
loop_
    _symmetry_equiv_pos_as_xyz
    'x, y, z'
    '-x, -y, z'
    'x+1/2, -y+1/2, z+1/2'
    '-x+1/2, y+1/2, z+1/2'
_cell_length_a     17.9119(6)
_cell_length_b     9.7744(3)
_cell_length_c     13.3835(4)
_cell_angle_alpha     90.00
_cell_angle_beta     90.00
_cell_angle_gamma     90.00
_cell_volume     2343.16(13)
_cell_formula_units_Z     2
_cell_measurement_reflns_used     999
_cell_measurement_theta_min     3
_cell_measurement_theta_max     27
_cell_measurement_temperature     296(2)
_cell_special_details     ?
_exptl_crystal_description     prism
_exptl_crystal_colour     colourless
_exptl_crystal_size_max     0.42
_exptl_crystal_size_mid     0.22
_exptl_crystal_size_min     0.18
_exptl_crystal_density_diffrn     1.360
_exptl_crystal_density_meas     ?
_exptl_crystal_density_method     'not measured'
_exptl_crystal_F_000     980
_exptl_absorpt_coefficient_mu     0.764
_exptl_absorpt_correction_type     multi-scan
_exptl_absorpt_process_details     '(SADABS; Bruker, 2007)'
_exptl_absorpt_correction_T_min     0.6289
_exptl_absorpt_correction_T_max     0.7461
_exptl_special_details     ?
_diffrn_ambient_temperature     296(2)
_diffrn_radiation_type     MoK\a
_diffrn_radiation_wavelength     0.71073
_diffrn_radiation_source     'fine-focus sealed tube'
_diffrn_radiation_monochromator     graphite
_diffrn_measurement_device_type     'Bruker APEXII CCD'
_diffrn_measurement_method     \w
_diffrn_detector_area_resol_mean     ?
_diffrn_reflns_number     36432
_diffrn_reflns_av_R_equivalents     0.0258
_diffrn_reflns_av_sigmaI/netI     0.0240
_diffrn_reflns_theta_min     1.90
_diffrn_reflns_theta_max     30.62
_diffrn_reflns_theta_full     30.62
_diffrn_measured_fraction_theta_max     0.998
_diffrn_measured_fraction_theta_full     0.998
_diffrn_reflns_limit_h_min     -25
_diffrn_reflns_limit_h_max     25
_diffrn_reflns_limit_k_min     -13
_diffrn_reflns_limit_k_max     13
_diffrn_reflns_limit_l_min     -19
_diffrn_reflns_limit_l_max     19
_diffrn_standards_number     0
_diffrn_standards_interval_count     0
_diffrn_standards_interval_time     0
_diffrn_standards_decay_%     0
_refine_special_details
;
Refinement of <i>F</i>^2^ against ALL reflections. The weighted <i>R</i>-factor
<i>wR</i> and goodness of fit <i>S</i> are based on <i>F</i>^2^, conventional
<i>R</i>-factors <i>R</i> are based on <i>F</i>, with <i>F</i> set to zero for
negative <i>F</i>^2^. The threshold expression of <i>F</i>^2^ >
\s(<i>F</i>^2^) is used only for calculating <i>R</i>-factors(gt) <i>etc</i>.
and is not relevant to the choice of reflections for refinement.
<i>R</i>-factors based on <i>F</i>^2^ are statistically about twice as large
as those based on <i>F</i>, and <i>R</i>- factors based on ALL data will be
even larger.
;
_reflns_number_total     7179
_reflns_number_gt     6352
_reflns_threshold_expression     I>2\s(I)
_refine_ls_structure_factor_coef     Fsqd
_refine_ls_matrix_type     full
_refine_ls_R_factor_all     0.0305
_refine_ls_R_factor_gt     0.0253
_refine_ls_wR_factor_gt     0.0623
_refine_ls_wR_factor_ref     0.0648
_refine_ls_goodness_of_fit_ref     1.036
_refine_ls_restrained_S_all     1.036
_refine_ls_number_reflns     7179
_refine_ls_number_parameters     273
_refine_ls_number_restraints     1
_refine_ls_hydrogen_treatment     constr
_refine_ls_weighting_scheme     calc
_refine_ls_weighting_details
         'calc w=1/[\s^2^(Fo^2^)+(0.0339P)^2^+0.0620P] where P=(Fo^2^+2Fc^2^)/3'
_atom_sites_solution_hydrogens     geom
_atom_sites_solution_primary     direct
_atom_sites_solution_secondary     difmap
_refine_ls_shift/su_max     0.001
_refine_ls_shift/su_mean     0.000
_refine_diff_density_max     0.200
_refine_diff_density_min     -0.253
_refine_ls_extinction_method     none
_refine_ls_extinction_coef     ?
_refine_ls_abs_structure_details     'Flack (1983), <b>3430 Friedel pairs</b>'
_refine_ls_abs_structure_Flack     -0.022(13)
loop_
    _atom_type_symbol
    _atom_type_description
    _atom_type_scat_dispersion_real
    _atom_type_scat_dispersion_imag
    _atom_type_scat_source
    'C' 'C' 0.0033 0.0016
                         'International Tables Vol C Tables 4.2.6.8 and 6.1.1.4'
    'N' 'N' 0.0061 0.0033
                         'International Tables Vol C Tables 4.2.6.8 and 6.1.1.4'
    'H' 'H' 0.0000 0.0000
                         'International Tables Vol C Tables 4.2.6.8 and 6.1.1.4'
    'P' 'P' 0.1023 0.0942
                         'International Tables Vol C Tables 4.2.6.8 and 6.1.1.4'
    'Sn' 'Sn' -0.6537 1.4246
                         'International Tables Vol C Tables 4.2.6.8 and 6.1.1.4'
    'Cl' 'Cl' 0.1484 0.1585
                         'International Tables Vol C Tables 4.2.6.8 and 6.1.1.4'
_computing_data_collection     'APEX2 (Bruker, 2007)'
_computing_cell_refinement     'SAINT (Bruker, 2007)'
_computing_data_reduction     'SAINT (Bruker, 2007)'
_computing_structure_solution     'SHELXS97 (Sheldrick, 2008)'
_computing_structure_refinement     'SHELXL97 (Sheldrick, 2008)'
_computing_molecular_graphics     'ORTEP-3 for Windows (Farrugia, 1997)'
_computing_publication_material     'WinGX (Farrugia, 1999)'
loop_
    _atom_site_type_symbol
    _atom_site_label
    _atom_site_fract_x
    _atom_site_fract_y
    _atom_site_fract_z
    _atom_site_U_iso_or_equiv
    _atom_site_adp_type
    _atom_site_calc_flag
    _atom_site_refinement_flags
    _atom_site_occupancy
    _atom_site_symmetry_multiplicity
    _atom_site_disorder_assembly
    _atom_site_disorder_group
    C C1 0.88435(9) 0.69033(16) 0.54090(12) 0.0432(3) Uani d . 1 1 . .
    C C2 0.81206(10) 0.72511(17) 0.51192(17) 0.0576(5) Uani d . 1 1 . .
    H H2 0.7811 0.6596 0.4832 0.069 Uiso calc R 1 1 . .
    C C3 0.78656(12) 0.8566(2) 0.5259(2) 0.0726(6) Uani d . 1 1 . .
    H H3 0.7384 0.8800 0.5065 0.087 Uiso calc R 1 1 . .
    C C4 0.83185(16) 0.9526(2) 0.5683(2) 0.0786(7) Uani d . 1 1 . .
    H H4 0.8146 1.0416 0.5764 0.094 Uiso calc R 1 1 . .
    C C5 0.90228(15) 0.9193(2) 0.5988(2) 0.0812(7) Uani d . 1 1 . .
    H H5 0.9323 0.9852 0.6287 0.097 Uiso calc R 1 1 . .
    C C6 0.92925(11) 0.7871(2) 0.58522(17) 0.0611(5) Uani d . 1 1 . .
    H H6 0.9772 0.7643 0.6059 0.073 Uiso calc R 1 1 . .
    C C7 0.85781(9) 0.40724(16) 0.59273(12) 0.0436(3) Uani d . 1 1 . .
    C C8 0.88264(11) 0.3604(2) 0.68448(15) 0.0542(4) Uani d . 1 1 . .
    H H8 0.9306 0.3818 0.7060 0.065 Uiso calc R 1 1 . .
    C C9 0.83627(14) 0.2816(2) 0.74452(16) 0.0677(5) Uani d . 1 1 . .
    H H9 0.8530 0.2500 0.8061 0.081 Uiso calc R 1 1 . .
    C C10 0.76534(13) 0.2506(2) 0.71193(19) 0.0711(6) Uani d . 1 1 . .
    H H10 0.7339 0.1989 0.7524 0.085 Uiso calc R 1 1 . .
    C C11 0.74047(11) 0.2948(2) 0.62107(19) 0.0660(6) Uani d . 1 1 . .
    H H11 0.6928 0.2713 0.5995 0.079 Uiso calc R 1 1 . .
    C C12 0.78589(9) 0.37442(19) 0.56092(16) 0.0537(4) Uani d . 1 1 . .
    H H12 0.7685 0.4059 0.4996 0.064 Uiso calc R 1 1 . .
    C C13 0.90382(10) 0.48460(16) 0.39035(14) 0.0428(3) Uani d . 1 1 . .
    C C14 0.91498(10) 0.5907(2) 0.32243(14) 0.0507(4) Uani d . 1 1 . .
    H H14 0.9251 0.6784 0.3456 0.061 Uiso calc R 1 1 . .
    C C15 0.91117(12) 0.5664(3) 0.22073(16) 0.0654(5) Uani d . 1 1 . .
    H H15 0.9192 0.6376 0.1758 0.078 Uiso calc R 1 1 . .
    C C16 0.89552(13) 0.4373(3) 0.18605(18) 0.0725(6) Uani d . 1 1 . .
    H H16 0.8922 0.4215 0.1177 0.087 Uiso calc R 1 1 . .
    C C17 0.88481(14) 0.3321(3) 0.2517(2) 0.0783(7) Uani d . 1 1 . .
    H H17 0.8744 0.2450 0.2273 0.094 Uiso calc R 1 1 . .
    C C18 0.88920(11) 0.3529(2) 0.35474(17) 0.0601(5) Uani d . 1 1 . .
    H H18 0.8825 0.2804 0.3989 0.072 Uiso calc R 1 1 . .
    C C19 0.93324(11) 0.8460(2) 0.92452(14) 0.0555(4) Uani d . 1 1 . .
    C C20 0.94493(15) 0.7072(2) 0.9444(2) 0.0787(6) Uani d . 1 1 . .
    H H20 0.9844 0.6807 0.9852 0.094 Uiso calc R 1 1 . .
    C C21 0.89793(18) 0.6079(3) 0.9033(3) 0.0981(8) Uani d . 1 1 . .
    H H21 0.9064 0.5160 0.9172 0.118 Uiso calc R 1 1 . .
    C C22 0.84039(17) 0.6437(3) 0.8437(2) 0.0908(8) Uani d . 1 1 . .
    H H22 0.8097 0.5766 0.8166 0.109 Uiso calc R 1 1 . .
    C C23 0.82711(15) 0.7791(3) 0.82299(19) 0.0835(7) Uani d . 1 1 . .
    H H23 0.7874 0.8035 0.7819 0.100 Uiso calc R 1 1 . .
    C C24 0.87280(12) 0.8799(2) 0.86322(17) 0.0681(5) Uani d . 1 1 . .
    H H24 0.8630 0.9714 0.8492 0.082 Uiso calc R 1 1 . .
    C C25 1.0000 1.0000 1.1555(2) 0.0497(6) Uani d S 1 2 . .
    C C26 1.06462(16) 1.0253(2) 1.20891(19) 0.0680(6) Uani d . 1 1 . .
    H H26 1.1092 1.0408 1.1752 0.082 Uiso calc R 1 1 . .
    C C27 1.0633(2) 1.0278(3) 1.3133(2) 0.0940(11) Uani d . 1 1 . .
    H H27 1.1066 1.0488 1.3484 0.113 Uiso calc R 1 1 . .
    C C28 1.0000 1.0000 1.3635(3) 0.104(2) Uani d S 1 2 . .
    H H28 1.0000 1.0000 1.4329 0.125 Uiso calc SR 1 2 . .
    N N1 1.0000 0.5000 0.55925(18) 0.0477(5) Uani d S 1 2 . .
    P P1 0.91740(2) 0.51807(4) 0.52080(3) 0.03734(9) Uani d . 1 1 . .
    Sn Sn1 1.0000 1.0000 0.996036(19) 0.04870(5) Uani d S 1 2 . .
    Cl Cl1 0.88562(3) 1.16132(5) 0.99969(5) 0.07087(13) Uani d . 1 1 . .
loop_
    _atom_site_aniso_label
    _atom_site_aniso_U_11
    _atom_site_aniso_U_22
    _atom_site_aniso_U_33
    _atom_site_aniso_U_12
    _atom_site_aniso_U_13
    _atom_site_aniso_U_23
    C1 0.0413(8) 0.0429(7) 0.0452(8) -0.0004(6) 0.0109(6) -0.0061(6)
    C2 0.0472(8) 0.0522(8) 0.0735(14) 0.0078(6) 0.0013(9) -0.0093(10)
    C3 0.0606(11) 0.0593(11) 0.0979(19) 0.0178(9) 0.0169(11) -0.0040(11)
    C4 0.0870(17) 0.0482(10) 0.1007(18) 0.0135(11) 0.0296(14) -0.0106(11)
    C5 0.0852(16) 0.0531(12) 0.105(2) -0.0121(11) 0.0140(14) -0.0259(12)
    C6 0.0527(10) 0.0546(10) 0.0760(13) -0.0077(8) 0.0047(9) -0.0150(9)
    C7 0.0381(7) 0.0415(7) 0.0513(9) -0.0010(6) 0.0064(7) -0.0023(7)
    C8 0.0569(11) 0.0566(10) 0.0490(10) -0.0034(8) 0.0032(8) -0.0030(8)
    C9 0.0928(16) 0.0613(11) 0.0491(10) -0.0055(10) 0.0154(10) 0.0016(9)
    C10 0.0732(14) 0.0598(12) 0.0802(15) -0.0155(10) 0.0313(12) -0.0049(10)
    C11 0.0459(10) 0.0605(11) 0.0914(16) -0.0101(8) 0.0166(10) -0.0056(11)
    C12 0.0390(8) 0.0516(10) 0.0703(12) -0.0042(7) 0.0018(8) 0.0020(8)
    C13 0.0355(7) 0.0512(9) 0.0418(9) 0.0077(6) -0.0030(6) -0.0088(6)
    C14 0.0497(9) 0.0579(9) 0.0445(9) 0.0199(7) -0.0037(7) 0.0002(7)
    C15 0.0618(11) 0.0859(15) 0.0484(10) 0.0300(11) -0.0056(9) 0.0042(10)
    C16 0.0651(13) 0.1060(18) 0.0464(11) 0.0206(13) -0.0085(9) -0.0204(13)
    C17 0.0743(14) 0.0871(17) 0.0736(16) -0.0019(12) 0.0025(12) -0.0441(14)
    C18 0.0597(11) 0.0558(11) 0.0648(13) -0.0010(8) 0.0035(9) -0.0120(9)
    C19 0.0593(11) 0.0659(11) 0.0414(9) 0.0071(8) 0.0049(8) -0.0087(8)
    C20 0.0872(16) 0.0715(13) 0.0774(15) 0.0129(12) -0.0088(12) -0.0081(11)
    C21 0.113(2) 0.0713(16) 0.110(2) -0.0072(15) -0.0013(18) -0.0146(16)
    C22 0.0943(19) 0.0950(19) 0.0831(18) -0.0156(15) 0.0095(15) -0.0308(14)
    C23 0.0711(15) 0.114(2) 0.0650(14) 0.0008(14) -0.0075(11) -0.0255(14)
    C24 0.0700(13) 0.0775(13) 0.0567(11) 0.0032(10) -0.0080(9) -0.0113(10)
    C25 0.0626(16) 0.0476(13) 0.0389(13) -0.0052(10) 0.000 0.000
    C26 0.0810(15) 0.0662(11) 0.0568(13) -0.0148(10) -0.0186(11) 0.0072(9)
    C27 0.152(3) 0.0699(14) 0.0604(16) -0.0191(16) -0.0434(19) 0.0006(12)
    C28 0.210(7) 0.064(2) 0.0396(17) -0.012(2) 0.000 0.000
    N1 0.0341(9) 0.0663(13) 0.0427(11) 0.0008(8) 0.000 0.000
    P1 0.03077(16) 0.04225(16) 0.0390(2) 0.00106(13) 0.00104(13) -0.00220(15)
    Sn1 0.04949(8) 0.06206(9) 0.03456(7) 0.00872(6) 0.000 0.000
    Cl1 0.0614(2) 0.0894(3) 0.0618(3) 0.0292(2) -0.0110(3) -0.0201(3)
_geom_special_details
;
All e.s.d.'s (except the e.s.d. in the dihedral angle between two l.s. planes)
are estimated using the full covariance matrix. The cell e.s.d.'s are taken
into account individually in the estimation of e.s.d.'s in distances, angles
and torsion angles; correlations between e.s.d.'s in cell parameters are only
used when they are defined by crystal symmetry. An approximate (isotropic)
treatment of cell e.s.d.'s is used for estimating e.s.d.'s involving l.s.
planes.
;
loop_
    _geom_bond_atom_site_label_1
    _geom_bond_atom_site_label_2
    _geom_bond_site_symmetry_2
    _geom_bond_distance
    _geom_bond_publ_flag
    C1 C6 . 1.376(2) ?
    C1 C2 . 1.394(2) ?
    C1 P1 . 1.8049(16) ?
    C2 C3 . 1.377(2) ?
    C2 H2 . 0.9300 ?
    C3 C4 . 1.364(4) ?
    C3 H3 . 0.9300 ?
    C4 C5 . 1.365(4) ?
    C4 H4 . 0.9300 ?
    C5 C6 . 1.391(3) ?
    C5 H5 . 0.9300 ?
    C6 H6 . 0.9300 ?
    C7 C8 . 1.384(3) ?
    C7 C12 . 1.394(2) ?
    C7 P1 . 1.7998(16) ?
    C8 C9 . 1.389(3) ?
    C8 H8 . 0.9300 ?
    C9 C10 . 1.377(3) ?
    C9 H9 . 0.9300 ?
    C10 C11 . 1.365(4) ?
    C10 H10 . 0.9300 ?
    C11 C12 . 1.384(3) ?
    C11 H11 . 0.9300 ?
    C12 H12 . 0.9300 ?
    C13 C18 . 1.398(3) ?
    C13 C14 . 1.393(3) ?
    C13 P1 . 1.7929(19) ?
    C14 C15 . 1.383(3) ?
    C14 H14 . 0.9300 ?
    C15 C16 . 1.374(4) ?
    C15 H15 . 0.9300 ?
    C16 C17 . 1.367(4) ?
    C16 H16 . 0.9300 ?
    C17 C18 . 1.396(4) ?
    C17 H17 . 0.9300 ?
    C18 H18 . 0.9300 ?
    C19 C24 . 1.398(3) ?
    C19 C20 . 1.398(3) ?
    C19 Sn1 . 2.1476(19) ?
    C20 C21 . 1.397(4) ?
    C20 H20 . 0.9300 ?
    C21 C22 . 1.349(4) ?
    C21 H21 . 0.9300 ?
    C22 C23 . 1.373(4) ?
    C22 H22 . 0.9300 ?
    C23 C24 . 1.389(3) ?
    C23 H23 . 0.9300 ?
    C24 H24 . 0.9300 ?
    C25 C26 2_775 1.383(3) ?
    C25 C26 . 1.383(3) ?
    C25 Sn1 . 2.134(3) ?
    C26 C27 . 1.397(4) ?
    C26 H26 . 0.9300 ?
    C27 C28 . 1.346(5) ?
    C27 H27 . 0.9300 ?
    C28 C27 2_775 1.345(5) ?
    C28 H28 . 0.9300 ?
    N1 P1 2_765 1.5763(9) ?
    N1 P1 . 1.5763(9) ?
    Sn1 C19 2_775 2.1476(19) ?
    Sn1 Cl1 . 2.5858(4) ?
    Sn1 Cl1 2_775 2.5858(4) ?
loop_
    _geom_angle_atom_site_label_1
    _geom_angle_atom_site_label_2
    _geom_angle_atom_site_label_3
    _geom_angle_site_symmetry_1
    _geom_angle_site_symmetry_3
    _geom_angle
    _geom_angle_publ_flag
    C6 C1 C2 . . 119.70(16) ?
    C6 C1 P1 . . 120.91(14) ?
    C2 C1 P1 . . 119.39(12) ?
    C1 C2 C3 . . 119.87(18) ?
    C1 C2 H2 . . 120.1 ?
    C3 C2 H2 . . 120.1 ?
    C4 C3 C2 . . 120.1(2) ?
    C4 C3 H3 . . 120.0 ?
    C2 C3 H3 . . 120.0 ?
    C5 C4 C3 . . 120.7(2) ?
    C5 C4 H4 . . 119.7 ?
    C3 C4 H4 . . 119.7 ?
    C4 C5 C6 . . 120.2(2) ?
    C4 C5 H5 . . 119.9 ?
    C6 C5 H5 . . 119.9 ?
    C1 C6 C5 . . 119.4(2) ?
    C1 C6 H6 . . 120.3 ?
    C5 C6 H6 . . 120.3 ?
    C8 C7 C12 . . 119.46(16) ?
    C8 C7 P1 . . 118.89(13) ?
    C12 C7 P1 . . 121.54(14) ?
    C7 C8 C9 . . 120.3(2) ?
    C7 C8 H8 . . 119.8 ?
    C9 C8 H8 . . 119.8 ?
    C8 C9 C10 . . 119.4(2) ?
    C8 C9 H9 . . 120.3 ?
    C10 C9 H9 . . 120.3 ?
    C11 C10 C9 . . 120.91(19) ?
    C11 C10 H10 . . 119.5 ?
    C9 C10 H10 . . 119.5 ?
    C10 C11 C12 . . 120.3(2) ?
    C10 C11 H11 . . 119.9 ?
    C12 C11 H11 . . 119.9 ?
    C11 C12 C7 . . 119.66(19) ?
    C11 C12 H12 . . 120.2 ?
    C7 C12 H12 . . 120.2 ?
    C18 C13 C14 . . 119.33(18) ?
    C18 C13 P1 . . 121.71(15) ?
    C14 C13 P1 . . 118.69(13) ?
    C15 C14 C13 . . 120.5(2) ?
    C15 C14 H14 . . 119.8 ?
    C13 C14 H14 . . 119.8 ?
    C16 C15 C14 . . 120.0(2) ?
    C16 C15 H15 . . 120.0 ?
    C14 C15 H15 . . 120.0 ?
    C17 C16 C15 . . 120.2(2) ?
    C17 C16 H16 . . 119.9 ?
    C15 C16 H16 . . 119.9 ?
    C16 C17 C18 . . 121.2(2) ?
    C16 C17 H17 . . 119.4 ?
    C18 C17 H17 . . 119.4 ?
    C17 C18 C13 . . 118.8(2) ?
    C17 C18 H18 . . 120.6 ?
    C13 C18 H18 . . 120.6 ?
    C24 C19 C20 . . 117.2(2) ?
    C24 C19 Sn1 . . 121.74(16) ?
    C20 C19 Sn1 . . 120.81(16) ?
    C21 C20 C19 . . 120.6(3) ?
    C21 C20 H20 . . 119.7 ?
    C19 C20 H20 . . 119.7 ?
    C22 C21 C20 . . 120.8(3) ?
    C22 C21 H21 . . 119.6 ?
    C20 C21 H21 . . 119.6 ?
    C23 C22 C21 . . 120.1(3) ?
    C23 C22 H22 . . 119.9 ?
    C21 C22 H22 . . 119.9 ?
    C22 C23 C24 . . 120.2(3) ?
    C22 C23 H23 . . 119.9 ?
    C24 C23 H23 . . 119.9 ?
    C19 C24 C23 . . 121.0(2) ?
    C19 C24 H24 . . 119.5 ?
    C23 C24 H24 . . 119.5 ?
    C26 C25 C26 2_775 . 117.7(3) ?
    C26 C25 Sn1 2_775 . 121.14(16) ?
    C26 C25 Sn1 . . 121.14(16) ?
    C25 C26 C27 . . 120.4(3) ?
    C25 C26 H26 . . 119.8 ?
    C27 C26 H26 . . 119.8 ?
    C28 C27 C26 . . 120.6(3) ?
    C28 C27 H27 . . 119.7 ?
    C26 C27 H27 . . 119.7 ?
    C27 C28 C27 2_775 . 120.1(4) ?
    C27 C28 H28 2_775 . 119.9 ?
    C27 C28 H28 . . 119.9 ?
    P1 N1 P1 2_765 . 141.90(17) ?
    N1 P1 C13 . . 115.13(10) ?
    N1 P1 C7 . . 108.34(8) ?
    C13 P1 C7 . . 109.30(8) ?
    N1 P1 C1 . . 111.33(6) ?
    C13 P1 C1 . . 105.72(8) ?
    C7 P1 C1 . . 106.69(7) ?
    C25 Sn1 C19 . 2_775 116.46(5) ?
    C25 Sn1 C19 . . 116.46(5) ?
    C19 Sn1 C19 2_775 . 127.07(10) ?
    C25 Sn1 Cl1 . . 88.916(18) ?
    C19 Sn1 Cl1 2_775 . 91.27(5) ?
    C19 Sn1 Cl1 . . 89.70(5) ?
    C25 Sn1 Cl1 . 2_775 88.917(18) ?
    C19 Sn1 Cl1 2_775 2_775 89.70(5) ?
    C19 Sn1 Cl1 . 2_775 91.27(5) ?
    Cl1 Sn1 Cl1 . 2_775 177.83(4) ?
loop_
    _geom_hbond_atom_site_label_D
    _geom_hbond_atom_site_label_H
    _geom_hbond_atom_site_label_A
    _geom_hbond_site_symmetry_A
    _geom_hbond_distance_DH
    _geom_hbond_distance_HA
    _geom_hbond_distance_DA
    _geom_hbond_angle_DHA
    _geom_hbond_publ_flag
    C9 H9 Cl1 1_545 0.93 2.79 3.718(2) 173 yes
data_global
_journal_date_recd_electronic     2011-07-14
_journal_date_accepted     2011-08-30
_journal_name_full     'Acta Crystallographica, Section E'
_journal_year     2011
_journal_volume     67
_journal_issue     10
_journal_page_first     m1356
_journal_page_last     m1356
_journal_paper_category     QM
_journal_coeditor_code     SU2296
_publ_contact_author_name     'Claudia Graiff'
_publ_contact_author_address
;
Dipartimento di Chimica GIAF
Viale delle Scienze, 17/A
Universit\`a di Parma
43100-PARMA
ITALIA
;
_publ_contact_author_email     'claudia.graiff@unipr.it'
_publ_contact_author_fax     '+39 0521 905557'
_publ_contact_author_phone     '+39 0521 905428'
_publ_section_title
;
Bis(triphenylphosphanylidene)iminium dichloridotriphenylstannate(IV)
;
loop_
    _publ_author_name
    _publ_author_footnote
    _publ_author_address
    'De Lorentiis, Lucio' .
;
Dipartimento di Chimica GIAF
Viale delle Scienze, 17/A
Universit\`a di Parma
43100 Parma
Italy
;
    'Graiff, Claudia' .
;
Dipartimento di Chimica GIAF
Viale delle Scienze, 17/A
Universit\`a di Parma
43100 Parma
Italy
;
    'Predieri, Giovanni' .
;
Dipartimento di Chimica GIAF
Viale delle Scienze, 17/A
Universit\`a di Parma
43100 Parma
Italy
;
