# Supplementary material for: Bis(triphenyl­phosphanyl­idene)iminium dichloridotriphenyl­stannate(IV)
Source: Acta Crystallogr Sect E Struct Rep Online. 2011 Sep 14;67(Pt 10):m1356. doi: 10.1107/S1600536811035422 (PMC3201402; doi:10.1107/S1600536811035422)
Supplement: Supplementary file 2 [file e-67-m1356-Isup2.hkl]

# 
# h,k,l, Fc-squared, Fo-squared, sigma(Fo-squared) and status flag 
# 
data_I
_shelx_title ' ortoB in Pnn2' 
_shelx_refln_list_code          4 
_shelx_F_calc_maximum      210.49 
_exptl_crystal_F_000       980.00 
_reflns_d_resolution_high  0.6978 
 
loop_ 
 _symmetry_equiv_pos_as_xyz 
 'x, y, z' 
 '-x, -y, z' 
 'x+1/2, -y+1/2, z+1/2' 
 '-x+1/2, y+1/2, z+1/2' 
 
_cell_length_a    17.9119 
_cell_length_b     9.7744 
_cell_length_c    13.3835 
_cell_angle_alpha  90.000 
_cell_angle_beta   90.000 
_cell_angle_gamma  90.000 
 
_shelx_F_squared_multiplier     1.000 
 
loop_ 
 _refln_index_h 
 _refln_index_k 
 _refln_index_l 
 _refln_F_squared_calc 
 _refln_F_squared_meas 
 _refln_F_squared_sigma 
 _refln_observed_status 
   1   0 -19      234.62      250.47     11.48 o 
   3   0 -19      120.00      146.88     14.15 o 
   0   1 -19       93.31      111.14      9.41 o 
   1   1 -19        2.23        6.89      4.10 o 
   2   1 -19       99.43      114.05      6.66 o 
   3   1 -19        4.24        2.73      5.05 o 
   0   0 -18       94.13       93.70     15.33 o 
   2   0 -18      135.17      132.69      8.29 o 
   4   0 -18      201.44      240.90     13.08 o 
   6   0 -18      162.84      149.95     20.16 o 
   8   0 -18      139.88      129.79     19.32 o 
   1   1 -18      270.88      285.83      8.22 o 
   2   1 -18        9.92        9.45      3.37 o 
   3   1 -18      118.01      129.88      8.86 o 
   4   1 -18        2.77        4.54      3.88 o 
   5   1 -18       52.83       60.65      7.08 o 
   6   1 -18        0.95        3.31      5.05 o 
   7   1 -18       73.19       80.60      9.08 o 
   8   1 -18        3.70       -3.95      5.51 o 
   0   2 -18       60.25       63.08     10.08 o 
   1   2 -18       16.66       25.95      4.49 o 
   2   2 -18       98.30      103.84      7.18 o 
   3   2 -18       28.33       35.69      5.15 o 
   4   2 -18      190.33      193.74     10.99 o 
   5   2 -18        4.81        0.25      3.79 o 
   6   2 -18      219.91      241.09     12.04 o 
   7   2 -18       20.36       17.96      6.01 o 
   8   2 -18      109.39      104.17     18.06 o 
   1   3 -18      144.22      145.66      9.18 o 
   2   3 -18        1.39       -2.54      3.98 o 
   3   3 -18      163.62      174.60     11.70 o 
   4   3 -18        3.59        0.94      4.61 o 
   5   3 -18       90.89       97.60      7.33 o 
   6   3 -18        0.12        4.67      4.14 o 
   0   4 -18       60.18       71.41     10.76 o 
   1   4 -18        5.47        4.74      4.26 o 
   2   4 -18       68.73       64.70      7.27 o 
   3   4 -18       10.76       11.57      4.61 o 
   4   4 -18      111.36       99.61      8.48 o 
   1   0 -17      430.70      459.24     14.67 o 
   3   0 -17      117.01      118.05     18.91 o 
   5   0 -17       34.92       31.09      6.30 o 
   7   0 -17      105.20      106.99     15.12 o 
   9   0 -17      137.59      154.58     21.42 o 
  11   0 -17      146.87      162.14     21.42 o 
   0   1 -17      125.44      107.36      7.24 o 
   1   1 -17        0.63        1.22      2.33 o 
   2   1 -17      119.92      120.98      5.35 o 
   3   1 -17        9.46       12.64      3.21 o 
   4   1 -17      231.19      234.68     14.61 o 
   5   1 -17        4.60        4.97      4.49 o 
   6   1 -17      315.70      330.03     13.54 o 
   7   1 -17       15.01       14.56      5.47 o 
   8   1 -17      244.48      236.84     12.00 o 
   9   1 -17        1.26        1.07      5.33 o 
  10   1 -17      119.03      125.90     11.23 o 
  11   1 -17        2.85       -3.60      5.48 o 
   1   2 -17      209.43      212.26      7.88 o 
   2   2 -17        7.77        4.49      2.82 o 
   3   2 -17      157.14      150.02      7.93 o 
   4   2 -17        1.65        3.27      3.54 o 
   5   2 -17       92.68      113.74      8.45 o 
   6   2 -17        2.98       -0.22      4.17 o 
   7   2 -17       72.34       80.47      8.07 o 
   8   2 -17        7.18        5.49      5.03 o 
   9   2 -17      102.26      101.61      8.95 o 
  10   2 -17        6.06        5.98      5.37 o 
  11   2 -17      136.40      142.52     11.94 o 
   0   3 -17       25.68       26.15     10.71 o 
   1   3 -17       18.11       24.99      5.13 o 
   2   3 -17      104.30      114.33     10.91 o 
   3   3 -17       33.76       38.72      5.28 o 
   4   3 -17      314.62      336.78     11.93 o 
   5   3 -17        3.75       10.34      4.39 o 
   6   3 -17      355.50      371.58     14.69 o 
   7   3 -17        4.11        2.51      4.92 o 
   8   3 -17      151.20      164.38     13.62 o 
   9   3 -17        0.01       -4.77      4.77 o 
  10   3 -17       44.09       32.99      7.27 o 
   1   4 -17      192.11      211.49     10.62 o 
   2   4 -17       32.82       40.97      5.88 o 
   3   4 -17      110.96      116.23      8.61 o 
   4   4 -17        8.27        1.27      3.84 o 
   5   4 -17       54.82       59.38      6.73 o 
   6   4 -17       11.79       18.90      5.88 o 
   7   4 -17       27.43       30.81      6.26 o 
   8   4 -17        4.75        1.50      4.79 o 
   9   4 -17       56.82       68.17     11.71 o 
   0   5 -17       67.59       55.93      9.65 o 
   1   5 -17        3.81        3.71      3.77 o 
   2   5 -17       64.04       56.59     11.61 o 
   3   5 -17       15.98       17.42      4.94 o 
   4   5 -17       92.80      105.43      8.50 o 
   5   5 -17        1.05        2.38      4.20 o 
   6   5 -17      152.21      150.35     11.03 o 
   7   5 -17        3.36       12.00      5.56 o 
   1   6 -17      140.29      146.52     13.64 o 
   2   6 -17       10.81        6.10      4.55 o 
   3   6 -17       51.62       44.88      6.85 o 
   0   0 -16      406.15      425.03     19.54 o 
   2   0 -16      217.68      214.57      9.53 o 
   4   0 -16      210.38      214.11     11.39 o 
   6   0 -16      404.04      443.85     17.49 o 
   8   0 -16      421.83      418.57     20.15 o 
  10   0 -16      162.13      142.39     19.74 o 
  12   0 -16       33.14       30.66     13.44 o 
   1   1 -16      576.39      603.08     12.13 o 
   2   1 -16       51.88       48.07      4.09 o 
   3   1 -16      185.16      183.40      7.45 o 
   4   1 -16        2.53        1.98      3.05 o 
   5   1 -16       55.74       58.63      5.00 o 
   6   1 -16       36.80       31.23      5.61 o 
   7   1 -16      105.87       95.25      7.89 o 
   8   1 -16       10.99       18.72      5.11 o 
   9   1 -16      111.80      114.36      8.64 o 
  10   1 -16       17.34       17.23      6.49 o 
  11   1 -16      217.38      216.30     13.42 o 
  12   1 -16       11.67        9.52      6.66 o 
  13   1 -16      165.53      171.36     15.57 o 
   0   2 -16       64.85       66.35      5.73 o 
   1   2 -16       10.60       14.82      2.76 o 
   2   2 -16      168.09      165.04      8.76 o 
   3   2 -16       19.25       23.83      4.22 o 
   4   2 -16      488.93      538.28     18.07 o 
   5   2 -16        2.99        7.80      4.53 o 
   6   2 -16      464.35      501.14     16.57 o 
   7   2 -16        2.64       -1.23      4.47 o 
   8   2 -16      220.95      257.12     12.49 o 
   9   2 -16        3.70        7.01      5.06 o 
  10   2 -16       92.06       95.38      8.57 o 
  11   2 -16        1.72        5.44      5.25 o 
  12   2 -16       39.03       37.72      6.92 o 
  13   2 -16        1.99       -0.12      5.28 o 
   1   3 -16      282.48      271.58     17.88 o 
   2   3 -16        2.10       -0.90      2.81 o 
   3   3 -16      202.22      213.89      9.02 o 
   4   3 -16       14.18       17.91      4.19 o 
   5   3 -16      133.19      139.20      9.03 o 
   6   3 -16        0.27        4.00      4.56 o 
   7   3 -16       31.62       22.57      8.49 o 
   8   3 -16       30.48       33.73      5.98 o 
   9   3 -16      101.84      114.44      8.91 o 
  10   3 -16        0.51       -1.25      4.76 o 
  11   3 -16      176.92      190.60     11.36 o 
  12   3 -16        1.67        2.93      5.32 o 
  13   3 -16      132.22      160.04     22.26 o 
   0   4 -16       55.86       54.15      8.67 o 
   1   4 -16        2.20        1.86      3.28 o 
   2   4 -16      106.95      112.11      7.80 o 
   3   4 -16       27.10       29.08      5.11 o 
   4   4 -16      312.06      293.53     10.96 o 
   5   4 -16        8.41        5.90      3.89 o 
   6   4 -16      408.76      402.65     17.57 o 
   7   4 -16       19.97       13.86      5.24 o 
   8   4 -16      130.03      132.53      9.52 o 
   9   4 -16       10.60        8.30      5.00 o 
  10   4 -16       34.76       51.39      9.40 o 
  11   4 -16        6.79        7.03      5.50 o 
  12   4 -16       67.04       53.27      8.89 o 
   1   5 -16      222.26      220.80     10.73 o 
   2   5 -16       24.83       17.43      6.06 o 
   3   5 -16      105.05      100.39      7.96 o 
   4   5 -16       12.14        9.81      4.25 o 
   5   5 -16       27.82       32.15      5.38 o 
   6   5 -16        3.57        6.60      4.05 o 
   7   5 -16       18.99       20.18      6.03 o 
   8   5 -16        1.25        8.27      4.87 o 
   9   5 -16      111.95       98.17      8.88 o 
  10   5 -16       38.71       29.10      6.40 o 
   0   6 -16      147.64      159.02     13.81 o 
   1   6 -16        7.05       10.30      4.16 o 
   2   6 -16       85.44       98.90      8.43 o 
   3   6 -16       11.14       14.64      4.63 o 
   4   6 -16       63.93       56.58      6.71 o 
   5   6 -16        3.99        4.74      4.09 o 
   6   6 -16      105.18      110.25      8.52 o 
   7   6 -16        6.18        6.39      4.64 o 
   8   6 -16      139.09      127.18      9.32 o 
   1   7 -16      121.55      109.47      9.82 o 
   2   7 -16       18.37        9.90      5.15 o 
   3   7 -16       55.02       58.59      8.97 o 
   4   7 -16        6.39        0.26      4.27 o 
   5   7 -16       14.53       15.49      5.15 o 
   1   0 -15     1163.93     1096.08     26.06 o 
   3   0 -15      167.48      176.47     11.18 o 
   5   0 -15       18.63       15.90      4.47 o 
   7   0 -15      201.27      205.82     11.47 o 
   9   0 -15      294.10      275.81     33.30 o 
  11   0 -15      219.21      234.65     16.17 o 
  13   0 -15      185.09      166.34     20.58 o 
  15   0 -15       80.56       52.51     15.12 o 
   0   1 -15      296.37      298.78     14.37 o 
   1   1 -15       11.32        6.89      2.83 o 
   2   1 -15      253.23      243.54      8.06 o 
   3   1 -15        3.17        2.99      2.94 o 
   4   1 -15      464.52      462.67     11.82 o 
   5   1 -15       37.43       27.64      3.94 o 
   6   1 -15      466.57      461.77     19.17 o 
   7   1 -15        2.05        4.02      3.67 o 
   8   1 -15      362.24      373.36     13.90 o 
   9   1 -15        1.21        3.63      4.40 o 
  10   1 -15      143.66      159.52      9.70 o 
  11   1 -15        9.57        7.16      4.76 o 
  12   1 -15       38.71       39.17      6.45 o 
  13   1 -15        4.97       -6.00      7.95 o 
  14   1 -15       57.18       57.11      8.69 o 
  15   1 -15        3.42       -4.37      7.83 o 
   1   2 -15      493.33      508.14     11.32 o 
   2   2 -15        4.88       10.40      2.69 o 
   3   2 -15      241.12      224.46     10.36 o 
   4   2 -15        3.42        5.34      3.94 o 
   5   2 -15      177.68      173.54      9.28 o 
   6   2 -15        8.88        4.63      5.40 o 
   7   2 -15       84.42       89.37      7.31 o 
   8   2 -15       18.01       16.20      5.15 o 
   9   2 -15      103.91      102.60     11.16 o 
  10   2 -15        9.61       11.19      4.87 o 
  11   2 -15      251.94      264.14     12.39 o 
  12   2 -15        8.74        4.13      5.00 o 
  13   2 -15      183.35      184.25     12.41 o 
  14   2 -15        3.57        2.38      4.87 o 
  15   2 -15       47.89       61.89      9.24 o 
   0   3 -15       77.49       74.86      8.54 o 
   1   3 -15        5.20        4.45      2.82 o 
   2   3 -15      173.41      175.45      9.72 o 
   3   3 -15       13.46       11.58      3.75 o 
   4   3 -15      597.62      616.15     18.16 o 
   5   3 -15        7.50       15.60      4.87 o 
   6   3 -15      711.50      682.39     20.11 o 
   7   3 -15       14.50       13.35      4.65 o 
   8   3 -15      176.82      180.89     13.05 o 
   9   3 -15        8.78        9.94      4.87 o 
  10   3 -15       48.66       54.47      6.91 o 
  11   3 -15        1.02        1.99      4.36 o 
  12   3 -15       76.07       87.22      8.45 o 
  13   3 -15        1.02        2.39      5.11 o 
  14   3 -15       72.13       66.68      8.06 o 
  15   3 -15        4.52        0.42     10.50 o 
   1   4 -15      271.06      282.71     11.24 o 
   2   4 -15       23.74       24.42      4.93 o 
   3   4 -15      232.34      228.19     12.09 o 
   4   4 -15       30.39       25.02      4.31 o 
   5   4 -15      131.83      136.75      8.53 o 
   6   4 -15       35.94       41.99      5.86 o 
   7   4 -15       32.90       39.71      6.02 o 
   8   4 -15       13.93        8.65      5.02 o 
   9   4 -15      132.40      140.97     11.28 o 
  10   4 -15       45.03       43.75      6.68 o 
  11   4 -15      175.44      186.26     11.07 o 
  12   4 -15       21.55       31.21      8.97 o 
  13   4 -15      110.04      114.61      9.42 o 
  14   4 -15        2.02       -1.83      4.82 o 
   0   5 -15       84.64       95.69     10.17 o 
   1   5 -15        1.68        0.43      3.40 o 
   2   5 -15      134.19      139.55      8.44 o 
   3   5 -15        7.56        7.79      3.75 o 
   4   5 -15      191.79      173.86     11.09 o 
   5   5 -15        2.87        3.40      3.88 o 
   6   5 -15      218.03      225.27     14.18 o 
   7   5 -15        7.87       16.15      4.92 o 
   8   5 -15      165.38      172.36     10.29 o 
   9   5 -15        7.79       10.50      5.02 o 
  10   5 -15       43.94       44.94      8.43 o 
  11   5 -15        4.87        9.31      5.44 o 
  12   5 -15       46.70       42.45      7.08 o 
  13   5 -15        5.00       -2.78      4.81 o 
   1   6 -15      216.79      215.80     12.31 o 
   2   6 -15        2.70       -0.20      3.43 o 
   3   6 -15       86.76      100.74      7.68 o 
   4   6 -15        0.28        3.66      3.48 o 
   5   6 -15       22.52       25.42      4.79 o 
   6   6 -15        1.93       -1.86      3.35 o 
   7   6 -15       27.75       33.29      5.39 o 
   8   6 -15        0.10       11.37      5.32 o 
   9   6 -15       74.66       75.98      9.42 o 
  10   6 -15       17.05       14.30      5.60 o 
  11   6 -15       95.94      111.18      9.34 o 
   0   7 -15      161.73      158.77     13.58 o 
   1   7 -15        0.71        6.82      4.08 o 
   2   7 -15       54.02       53.11      6.38 o 
   3   7 -15        0.15        1.88      3.57 o 
   4   7 -15       50.66       44.49      6.09 o 
   5   7 -15       11.55       16.07      4.59 o 
   6   7 -15      124.73      127.45      8.88 o 
   7   7 -15       10.01       16.10      5.05 o 
   8   7 -15      101.73      101.05      8.45 o 
   9   7 -15        1.98        5.81      4.45 o 
   1   8 -15       51.73       50.71      6.56 o 
   2   8 -15       11.80       18.66      4.92 o 
   3   8 -15       53.68       56.08      6.91 o 
   4   8 -15        5.73        7.39      4.37 o 
   5   8 -15       28.76       28.35      5.58 o 
   6   8 -15       14.48       13.60      6.67 o 
   0   0 -14      541.69      518.63     21.16 o 
   2   0 -14      522.23      530.10     17.67 o 
   4   0 -14      840.28      847.49     29.74 o 
   6   0 -14      601.77      588.19     19.53 o 
   8   0 -14      644.06      650.16     21.56 o 
  10   0 -14      211.67      182.40     13.14 o 
  12   0 -14       69.50       74.25     10.22 o 
  14   0 -14      137.94      102.49     17.64 o 
  16   0 -14      194.71      168.86     21.42 o 
   1   1 -14     1453.53     1406.41     23.93 o 
   2   1 -14       19.86       21.19      3.49 o 
   3   1 -14      321.83      306.78     11.29 o 
   4   1 -14       18.52       17.16      3.14 o 
   5   1 -14       44.60       50.28      4.23 o 
   6   1 -14       12.79       17.13      3.24 o 
   7   1 -14      299.69      285.87     11.55 o 
   8   1 -14       56.04       45.98      4.43 o 
   9   1 -14      411.13      404.20     12.76 o 
  10   1 -14       26.50       33.75      5.36 o 
  11   1 -14      392.63      392.07     14.59 o 
  12   1 -14       11.64        7.08      6.79 o 
  13   1 -14      233.74      229.94     11.39 o 
  14   1 -14        0.80       -4.43      4.57 o 
  15   1 -14       87.06       90.44      9.75 o 
  16   1 -14       12.18        6.02      6.38 o 
  17   1 -14       74.21       83.47     12.47 o 
   0   2 -14      293.85      292.00     10.48 o 
   1   2 -14       15.92       16.77      2.81 o 
   2   2 -14      323.18      320.92      9.20 o 
   3   2 -14       11.11        8.17      2.89 o 
   4   2 -14      748.67      708.56     17.02 o 
   5   2 -14       68.96       70.69      4.80 o 
   6   2 -14     1222.51     1139.91     28.35 o 
   7   2 -14       27.69       30.12      5.24 o 
   8   2 -14      330.90      310.06     12.43 o 
   9   2 -14       17.69       14.02      5.89 o 
  10   2 -14      100.31      114.94      8.06 o 
  11   2 -14       25.72       25.83      5.25 o 
  12   2 -14      127.50      135.85      9.25 o 
  13   2 -14        2.08       -0.48      5.58 o 
  14   2 -14      122.26      125.11      9.44 o 
  15   2 -14       10.88       12.01      5.37 o 
  16   2 -14      138.86      133.56     11.63 o 
  17   2 -14        7.61        1.95      7.27 o 
   1   3 -14      418.97      382.31     15.31 o 
   2   3 -14       12.11       10.28      2.83 o 
   3   3 -14      512.39      498.14     15.64 o 
   4   3 -14        3.83        5.78      3.99 o 
   5   3 -14      603.71      626.35     18.48 o 
   6   3 -14        5.73        6.21      4.00 o 
   7   3 -14      107.95      109.60      7.73 o 
   8   3 -14       32.01       30.51      5.25 o 
   9   3 -14      137.03      138.66     10.12 o 
  10   3 -14       12.82        9.58      4.50 o 
  11   3 -14      326.77      329.22     13.52 o 
  12   3 -14        2.67        7.27      4.92 o 
  13   3 -14      292.84      271.42     12.90 o 
  14   3 -14        7.75        7.43      4.72 o 
  15   3 -14       41.91       44.99      7.52 o 
  16   3 -14        3.20        1.83      4.73 o 
   0   4 -14      118.04      107.61     10.17 o 
   1   4 -14       18.74       11.87      3.30 o 
   2   4 -14      266.77      247.21     14.93 o 
   3   4 -14       40.10       40.49      4.61 o 
   4   4 -14      654.92      687.58     19.50 o 
   5   4 -14        9.81       11.07      4.33 o 
   6   4 -14      543.42      561.77     17.51 o 
   7   4 -14        9.61        5.67      4.19 o 
   8   4 -14      352.90      315.84     12.84 o 
   9   4 -14       29.19       25.56      5.28 o 
  10   4 -14      116.95      117.35      8.68 o 
  11   4 -14        2.93        1.63      4.37 o 
  12   4 -14      105.01      112.41      8.88 o 
  13   4 -14       18.63       23.10      5.85 o 
  14   4 -14       86.10       80.84      8.35 o 
  15   4 -14        4.78        0.42      5.07 o 
   1   5 -14      541.45      569.14     17.31 o 
   2   5 -14       60.47       54.96      8.91 o 
   3   5 -14      178.87      169.83      9.46 o 
   4   5 -14       45.92       40.14      6.55 o 
   5   5 -14       79.60       71.40      5.68 o 
   6   5 -14       16.67       23.43      5.08 o 
   7   5 -14      111.35      121.73      8.42 o 
   8   5 -14       21.51       22.56      5.26 o 
   9   5 -14      190.98      201.98     10.76 o 
  10   5 -14       36.90       31.03      6.49 o 
  11   5 -14      211.55      207.42     11.49 o 
  12   5 -14       28.33       32.19      6.12 o 
  13   5 -14       86.97       69.94      8.03 o 
  14   5 -14        3.10        1.64      4.91 o 
   0   6 -14      240.23      240.69     15.29 o 
   1   6 -14        6.58        5.81      3.93 o 
   2   6 -14      237.26      241.82     13.03 o 
   3   6 -14        5.95        8.16      3.92 o 
   4   6 -14      119.64      115.88     11.22 o 
   5   6 -14        5.05        4.89      3.51 o 
   6   6 -14      243.62      255.84     11.12 o 
   7   6 -14        0.04        4.98      4.80 o 
   8   6 -14      175.33      157.71     12.91 o 
   9   6 -14       13.17       11.23      4.75 o 
  10   6 -14       84.90       92.57      8.22 o 
  11   6 -14        5.23        4.52      4.78 o 
  12   6 -14       45.56       49.64      7.09 o 
  13   6 -14        5.31        2.16      5.08 o 
   1   7 -14      243.30      253.60     13.76 o 
   2   7 -14       32.70       28.84      5.16 o 
   3   7 -14      137.13      151.62      9.22 o 
   4   7 -14       20.74       20.75      4.79 o 
   5   7 -14       38.95       45.13      5.80 o 
   6   7 -14       16.55       11.79      4.38 o 
   7   7 -14       58.00       58.66      6.63 o 
   8   7 -14       10.28       14.58      4.74 o 
   9   7 -14       80.83       76.34      9.34 o 
  10   7 -14       13.85       27.03      6.90 o 
  11   7 -14       86.24       88.34     17.16 o 
   0   8 -14       84.54       74.57     10.34 o 
   1   8 -14        5.99        7.70      4.42 o 
   2   8 -14       45.49       48.38      8.12 o 
   3   8 -14       37.32       45.65      6.37 o 
   4   8 -14      126.91      130.15      8.91 o 
   5   8 -14        4.28        4.59      4.12 o 
   6   8 -14      133.98      137.40     12.19 o 
   7   8 -14       33.58       35.44     10.37 o 
   8   8 -14       91.28       95.99      8.23 o 
   9   8 -14        7.95        3.73      3.99 o 
   1   9 -14       53.62       61.48      7.22 o 
   2   9 -14        7.29        7.56      4.37 o 
   3   9 -14       56.46       67.15     11.81 o 
   4   9 -14        4.61        4.78      4.57 o 
   5   9 -14       35.31       29.35      5.92 o 
   1   0 -13     2281.86     2285.90     53.87 o 
   3   0 -13      551.78      524.26     17.51 o 
   5   0 -13       33.80       42.55      5.42 o 
   7   0 -13      396.23      426.76     25.25 o 
   9   0 -13      738.80      738.13     23.84 o 
  11   0 -13      592.96      601.93     45.04 o 
  13   0 -13      243.82      231.67     15.28 o 
  15   0 -13      163.94      140.71     18.90 o 
  17   0 -13      118.48      110.05     18.06 o 
   0   1 -13      801.52      758.55     22.53 o 
   1   1 -13        8.43        7.24      2.87 o 
   2   1 -13      763.78      753.77     15.72 o 
   3   1 -13       36.52       32.02      4.01 o 
   4   1 -13     1024.79     1043.09     20.08 o 
   5   1 -13       24.37       24.79      3.44 o 
   6   1 -13      784.46      815.20     19.63 o 
   7   1 -13       25.09       31.02      3.60 o 
   8   1 -13      647.01      627.85     19.36 o 
   9   1 -13       17.53       14.88      3.25 o 
  10   1 -13      357.28      345.82     11.21 o 
  11   1 -13        6.57       13.97      3.82 o 
  12   1 -13       82.11       79.54      7.13 o 
  13   1 -13        2.95        2.44      3.82 o 
  14   1 -13      138.78      136.19      9.03 o 
  15   1 -13       14.37        6.38      5.25 o 
  16   1 -13      192.97      209.48     13.14 o 
  17   1 -13        3.17        2.85      5.66 o 
  18   1 -13      205.88      192.66     16.04 o 
   1   2 -13      979.65      983.87     17.46 o 
   2   2 -13      147.93      140.25      5.87 o 
   3   2 -13      857.48      814.96     16.63 o 
   4   2 -13        3.00        4.86      2.62 o 
   5   2 -13      608.42      622.97     14.31 o 
   6   2 -13      120.10      109.69      5.45 o 
   7   2 -13      208.34      207.59      8.41 o 
   8   2 -13       33.22       31.74      4.93 o 
   9   2 -13      240.50      230.61     10.39 o 
  10   2 -13       19.99       17.72      4.55 o 
  11   2 -13      398.72      425.64     14.96 o 
  12   2 -13       19.53       19.93      5.03 o 
  13   2 -13      467.69      475.05     16.27 o 
  14   2 -13        0.52        4.30      4.39 o 
  15   2 -13      135.20      137.03      9.49 o 
  16   2 -13       16.22        8.00      4.96 o 
  17   2 -13       37.36       32.40      7.68 o 
  18   2 -13        0.40       -2.04      5.49 o 
   0   3 -13      179.42      183.53      9.34 o 
   1   3 -13       11.89        9.92      2.33 o 
   2   3 -13      423.33      407.95      9.46 o 
   3   3 -13       58.38       64.54      4.87 o 
   4   3 -13      964.41      976.00     24.56 o 
   5   3 -13       49.05       39.57      5.30 o 
   6   3 -13     1159.50     1112.32     27.29 o 
   7   3 -13        8.77       14.28      4.30 o 
   8   3 -13      530.05      528.03     16.41 o 
   9   3 -13       45.90       47.56      5.93 o 
  10   3 -13      102.74      115.34      7.99 o 
  11   3 -13        5.82        8.73      4.13 o 
  12   3 -13      189.47      204.81     18.19 o 
  13   3 -13        7.23        6.22      4.39 o 
  14   3 -13      153.56      154.48      9.95 o 
  15   3 -13       17.34       13.87      5.30 o 
  16   3 -13      153.97      146.16     10.08 o 
  17   3 -13        6.17        0.94      4.89 o 
  18   3 -13       89.34      102.10     12.57 o 
   1   4 -13      592.08      557.58     25.23 o 
   2   4 -13       50.36       58.88      4.80 o 
   3   4 -13      625.72      622.12     15.60 o 
   4   4 -13       15.11       12.16      4.08 o 
   5   4 -13      380.82      359.78     13.12 o 
   6   4 -13       23.41       17.55      8.18 o 
   7   4 -13      228.48      221.73     10.38 o 
   8   4 -13       13.34       23.85      4.77 o 
   9   4 -13      209.25      212.59     10.43 o 
  10   4 -13       56.50       48.16      6.11 o 
  11   4 -13      355.76      363.29     13.82 o 
  12   4 -13       16.71       14.39      8.67 o 
  13   4 -13      241.05      245.05     11.90 o 
  14   4 -13       11.19       11.75      5.18 o 
  15   4 -13       72.95       80.64     10.19 o 
  16   4 -13       11.28       14.05      5.61 o 
  17   4 -13       14.14       11.18      5.67 o 
   0   5 -13      252.04      257.07     17.01 o 
   1   5 -13       33.97       30.21      4.60 o 
   2   5 -13      377.05      365.36     12.79 o 
   3   5 -13      134.36      132.17      6.74 o 
   4   5 -13      382.51      385.81     21.36 o 
   5   5 -13       26.20       32.64      5.09 o 
   6   5 -13      464.13      490.44     15.71 o 
   7   5 -13       60.16       63.06      6.30 o 
   8   5 -13      370.34      369.82     13.49 o 
   9   5 -13       39.39       36.99      5.63 o 
  10   5 -13      154.50      163.53     11.01 o 
  11   5 -13       42.60       41.59      6.24 o 
  12   5 -13      111.42      110.23      8.66 o 
  13   5 -13       19.42       14.02      5.12 o 
  14   5 -13       70.58       79.31      8.25 o 
  15   5 -13        3.85        7.87      5.29 o 
  16   5 -13      103.27       79.83      8.49 o 
   1   6 -13      627.28      638.05     18.50 o 
   2   6 -13       56.84       55.69      5.88 o 
   3   6 -13      137.50      132.07      8.03 o 
   4   6 -13       29.32       27.33      4.78 o 
   5   6 -13       56.13       62.94      6.16 o 
   6   6 -13       18.02       21.63      4.61 o 
   7   6 -13      162.22      149.22      8.92 o 
   8   6 -13       53.20       60.34      7.40 o 
   9   6 -13      261.20      283.98     13.10 o 
  10   6 -13       10.96       12.47      4.68 o 
  11   6 -13      158.98      159.92     12.55 o 
  12   6 -13        6.13        8.49      6.00 o 
  13   6 -13       72.82       76.82      9.93 o 
  14   6 -13        4.96        7.91      5.01 o 
  15   6 -13       35.33       30.92      7.21 o 
   0   7 -13      218.75      248.26     15.28 o 
   1   7 -13       11.23       16.92      4.48 o 
   2   7 -13      165.82      168.04      9.26 o 
   3   7 -13       75.82       91.16      8.49 o 
   4   7 -13      239.27      261.69     11.40 o 
   5   7 -13        4.22        3.72      3.81 o 
   6   7 -13      246.00      249.10     11.01 o 
   7   7 -13       15.73       27.78      6.05 o 
   8   7 -13      139.85      141.21      8.92 o 
   9   7 -13       12.96       12.41      5.79 o 
  10   7 -13       71.88       78.46      8.96 o 
  11   7 -13        6.80        3.31      4.63 o 
  12   7 -13       32.93       29.18      6.20 o 
  13   7 -13        2.51        3.87      5.02 o 
   1   8 -13      174.64      179.66      9.73 o 
   2   8 -13       69.30       65.55      6.65 o 
   3   8 -13      103.65      118.96      9.85 o 
   4   8 -13       26.24       27.81      5.42 o 
   5   8 -13       67.31       64.78      6.77 o 
   6   8 -13       15.13       13.21      4.53 o 
   7   8 -13       61.82       60.94      6.71 o 
   8   8 -13        6.91        4.35      3.96 o 
   9   8 -13       35.65       39.69      6.07 o 
  10   8 -13       28.86       51.38     10.12 o 
  11   8 -13       75.26       72.20     11.77 o 
   0   9 -13       18.97        8.39      5.92 o 
   1   9 -13       28.17       33.18      5.93 o 
   2   9 -13       40.25       41.53      6.81 o 
   3   9 -13       40.78       40.34      6.08 o 
   4   9 -13      142.96      141.69      9.70 o 
   5   9 -13       23.20       22.15      5.44 o 
   6   9 -13      133.44      144.18      9.37 o 
   7   9 -13       28.66       17.04      5.13 o 
   8   9 -13       34.54       34.84      6.61 o 
   9   9 -13       16.61        7.19      5.66 o 
   1  10 -13       43.53       48.89      6.97 o 
   2  10 -13       17.00       18.84      5.32 o 
   3  10 -13       36.58       45.36      6.85 o 
   4  10 -13        7.45       10.14      5.01 o 
   0   0 -12     2328.01     2172.03     94.51 o 
   2   0 -12      956.08      956.27     26.32 o 
   4   0 -12      781.51      793.71     21.86 o 
   6   0 -12     1463.66     1500.04     37.96 o 
   8   0 -12      633.40      622.92     20.12 o 
  10   0 -12      560.39      585.16     19.71 o 
  12   0 -12      294.43      242.95     23.42 o 
  14   0 -12      136.87      131.19     11.87 o 
  16   0 -12      123.06      122.63     12.18 o 
  18   0 -12      219.02      185.24     21.42 o 
   1   1 -12     1465.83     1571.97     26.83 o 
   2   1 -12      153.14      150.65      8.92 o 
   3   1 -12      923.94      885.68     17.75 o 
   4   1 -12        5.66        5.68      2.39 o 
   5   1 -12      514.81      475.76     11.48 o 
   6   1 -12      374.73      347.93      9.39 o 
   7   1 -12      603.75      559.13     13.05 o 
   8   1 -12        9.19       15.05      3.01 o 
   9   1 -12      677.81      673.27     15.20 o 
  10   1 -12      142.76      136.53      6.27 o 
  11   1 -12      513.39      515.15     14.22 o 
  12   1 -12       33.77       35.89      4.49 o 
  13   1 -12      230.85      223.66     10.97 o 
  14   1 -12       27.82       23.48      5.21 o 
  15   1 -12      146.04      146.68     13.42 o 
  16   1 -12       20.17       17.85      5.81 o 
  17   1 -12      159.40      172.94     11.96 o 
  18   1 -12        0.26        3.79      5.21 o 
  19   1 -12       83.28       88.39      9.85 o 
   0   2 -12      360.42      359.80     14.30 o 
   1   2 -12       36.89       35.80      4.02 o 
   2   2 -12      626.04      645.23     13.35 o 
   3   2 -12      114.69      111.07      5.00 o 
   4   2 -12     1467.75     1426.58     25.49 o 
   5   2 -12       11.45       13.23      2.83 o 
   6   2 -12      869.43      859.55     17.24 o 
   7   2 -12      200.90      201.38      7.04 o 
   8   2 -12      944.85      892.48     20.26 o 
   9   2 -12        0.84        1.86      3.24 o 
  10   2 -12      245.63      233.82     10.02 o 
  11   2 -12       57.85       57.85      5.92 o 
  12   2 -12      180.03      179.58      9.59 o 
  13   2 -12        1.39        0.83      3.83 o 
  14   2 -12      160.33      167.18      9.52 o 
  15   2 -12       15.81       15.98      4.98 o 
  16   2 -12      173.42      180.81     10.56 o 
  17   2 -12        3.08        4.38      4.61 o 
  18   2 -12      130.25      139.03      9.71 o 
  19   2 -12        0.05        3.58      6.13 o 
   1   3 -12      544.62      552.68     11.05 o 
   2   3 -12       57.63       50.93      3.64 o 
   3   3 -12      716.17      715.69     14.66 o 
   4   3 -12       13.51       17.15      2.85 o 
   5   3 -12     1245.21     1112.38     27.40 o 
   6   3 -12        3.53        3.69      3.62 o 
   7   3 -12      696.72      637.48     23.22 o 
   8   3 -12        0.81        3.95      3.27 o 
   9   3 -12      213.11      212.39      9.81 o 
  10   3 -12        4.36        3.23      3.54 o 
  11   3 -12      333.70      330.20     19.70 o 
  12   3 -12       14.00       13.33      4.79 o 
  13   3 -12      564.93      552.41     17.89 o 
  14   3 -12       14.14       19.11      4.97 o 
  15   3 -12      137.89      125.21      8.88 o 
  16   3 -12        7.25        2.95      6.91 o 
  17   3 -12       17.28       13.89      4.84 o 
  18   3 -12        3.82        0.83      4.59 o 
  19   3 -12       40.94       32.37      6.67 o 
   0   4 -12      233.85      242.53     10.50 o 
   1   4 -12        5.90        5.37      2.25 o 
   2   4 -12      386.44      393.53     11.03 o 
   3   4 -12       23.81       17.15      3.91 o 
   4   4 -12      733.79      731.71     19.54 o 
   5   4 -12       41.36       49.09      5.29 o 
   6   4 -12     1191.18     1145.86     27.64 o 
   7   4 -12       14.36       13.18      4.09 o 
   8   4 -12      485.42      483.73     17.76 o 
   9   4 -12       32.18       29.75      4.75 o 
  10   4 -12      236.36      229.68     10.54 o 
  11   4 -12       25.05       29.25      5.23 o 
  12   4 -12      202.95      198.10     10.42 o 
  13   4 -12        9.42        9.65      4.51 o 
  14   4 -12      125.59      124.49      8.97 o 
  15   4 -12        2.87       -2.33      4.27 o 
  16   4 -12       94.60       79.96      8.22 o 
  17   4 -12        0.35        2.17      4.80 o 
  18   4 -12      139.94      155.95     10.87 o 
   1   5 -12     1097.14     1073.77     27.28 o 
   2   5 -12       94.86       87.43      6.50 o 
   3   5 -12      325.96      305.97     10.44 o 
   4   5 -12       20.11       23.90      4.19 o 
   5   5 -12      118.11      100.80      6.90 o 
   6   5 -12       71.17       86.91      6.60 o 
   7   5 -12      326.71      321.13     12.57 o 
   8   5 -12       31.52       28.86      5.07 o 
   9   5 -12      384.98      355.82     13.42 o 
  10   5 -12       94.28       90.98      7.44 o 
  11   5 -12      304.20      307.79     12.69 o 
  12   5 -12       51.16       44.93      9.34 o 
  13   5 -12      134.61      138.85      9.12 o 
  14   5 -12        5.09        5.08      4.36 o 
  15   5 -12       97.42      105.12     11.55 o 
  16   5 -12        8.37        3.61      5.46 o 
  17   5 -12       44.87       47.04      7.35 o 
   0   6 -12      313.71      342.94     17.16 o 
   1   6 -12       57.31       44.63      5.17 o 
   2   6 -12      295.76      295.21     11.07 o 
   3   6 -12      122.22       97.41      6.82 o 
   4   6 -12      278.36      273.49     10.83 o 
   5   6 -12       26.14       19.94      4.31 o 
   6   6 -12      342.77      318.49     20.25 o 
   7   6 -12        1.70        2.21      3.70 o 
   8   6 -12      429.97      434.39     14.97 o 
   9   6 -12       30.70       32.04      5.29 o 
  10   6 -12      159.67      164.45      9.38 o 
  11   6 -12       24.47       10.36      5.88 o 
  12   6 -12       50.50       47.68      6.37 o 
  13   6 -12        3.78        4.93      4.41 o 
  14   6 -12       32.06       28.75      6.05 o 
  15   6 -12        3.26        2.64      4.93 o 
  16   6 -12       97.15      101.07      9.19 o 
   1   7 -12      278.59      287.71     11.41 o 
   2   7 -12       57.46       47.66      5.64 o 
   3   7 -12      170.02      162.13     10.43 o 
   4   7 -12       60.63       69.73      6.31 o 
   5   7 -12      154.14      168.87      8.83 o 
   6   7 -12       16.49       12.12      4.81 o 
   7   7 -12      159.58      161.58      8.90 o 
   8   7 -12       79.03       82.34     10.79 o 
   9   7 -12      139.12      139.49      8.96 o 
  10   7 -12       22.31       32.32      5.74 o 
  11   7 -12      129.51      124.12      8.87 o 
  12   7 -12        6.29        8.10      4.79 o 
  13   7 -12      112.81      113.34      9.11 o 
  14   7 -12       12.37       11.06      5.43 o 
  15   7 -12       36.79       35.41      6.71 o 
   0   8 -12       86.52       88.96     24.15 o 
   1   8 -12       24.73       25.95      4.92 o 
   2   8 -12      111.27      112.31      7.92 o 
   3   8 -12       89.42       86.08      7.12 o 
   4   8 -12      198.27      187.76      9.74 o 
   5   8 -12       31.10       28.44      5.01 o 
   6   8 -12      171.39      172.23      9.51 o 
   7   8 -12       16.62       16.59      4.47 o 
   8   8 -12       94.81       95.65      7.60 o 
   9   8 -12       21.11       22.72      4.88 o 
  10   8 -12       45.02       35.05      6.78 o 
  11   8 -12       10.21        8.55      5.54 o 
  12   8 -12       22.44       13.52     10.08 o 
  13   8 -12       11.53       12.94      5.43 o 
   1   9 -12       47.02       46.24      5.97 o 
   2   9 -12       21.11       16.56      5.14 o 
   3   9 -12      133.04      136.30      8.89 o 
   4   9 -12        8.66        9.65      4.31 o 
   5   9 -12       99.31      111.25     11.44 o 
   6   9 -12        3.75        6.95      4.32 o 
   7   9 -12       35.17       34.78      6.16 o 
   8   9 -12       27.30       27.27      5.36 o 
   9   9 -12       24.98       18.80      4.87 o 
  10   9 -12       24.07       33.16      5.86 o 
  11   9 -12       42.23       48.37      9.16 o 
   0  10 -12       13.61       20.19      7.11 o 
   1  10 -12       34.55       25.49      5.53 o 
   2  10 -12       35.11       40.99      6.10 o 
   3  10 -12       50.64       40.93      6.23 o 
   4  10 -12       84.19      103.21      8.28 o 
   5  10 -12        5.11       11.11      4.88 o 
   6  10 -12       48.52       53.50      6.64 o 
   7  10 -12        6.95        9.06      8.25 o 
   8  10 -12       20.26       18.69      7.30 o 
   1   0 -11     1492.07     1561.34     38.03 o 
   3   0 -11      850.40      833.78     23.00 o 
   5   0 -11     1113.53     1028.18     28.19 o 
   7   0 -11     1343.06     1323.34     34.42 o 
   9   0 -11     2105.44     2065.91     50.02 o 
  11   0 -11      779.34      759.28     23.20 o 
  13   0 -11       79.17       63.54      6.85 o 
  15   0 -11       86.94       86.37      9.79 o 
  17   0 -11      412.23      430.60     21.83 o 
  19   0 -11      216.12      193.64     22.26 o 
  21   0 -11        6.78        2.94      7.98 o 
   0   1 -11     1879.79     1736.16     54.65 o 
   1   1 -11      152.67      145.25      6.18 o 
   2   1 -11     1189.55     1142.26     21.06 o 
   3   1 -11      146.12      134.78      6.07 o 
   4   1 -11     1108.03     1097.82     19.84 o 
   5   1 -11       59.77       63.79      3.93 o 
   6   1 -11     1565.60     1590.55     27.36 o 
   7   1 -11      116.57      118.03      5.19 o 
   8   1 -11     1173.01     1154.56     21.28 o 
   9   1 -11       21.87       25.12      3.30 o 
  10   1 -11      716.01      706.93     15.22 o 
  11   1 -11       33.21       31.64      3.69 o 
  12   1 -11      441.89      464.39     13.54 o 
  13   1 -11        2.71        3.48      3.06 o 
  14   1 -11      248.33      253.54      9.76 o 
  15   1 -11       25.31       17.36      4.71 o 
  16   1 -11      111.22      105.88      7.85 o 
  17   1 -11        1.19        0.99      4.56 o 
  18   1 -11      155.36      137.63     10.66 o 
  19   1 -11        1.58        3.49      5.21 o 
  20   1 -11      120.02       88.08     12.90 o 
   1   2 -11      754.63      756.43     16.44 o 
   2   2 -11      206.31      222.06      6.72 o 
   3   2 -11     1992.90     1942.56     33.03 o 
   4   2 -11       31.30       38.93      3.32 o 
   5   2 -11     1738.41     1658.74     28.98 o 
   6   2 -11      450.07      455.88     10.68 o 
   7   2 -11      784.66      757.40     15.88 o 
   8   2 -11       34.04       33.51      3.41 o 
   9   2 -11      348.47      361.00     10.89 o 
  10   2 -11      293.46      276.34     10.12 o 
  11   2 -11      496.87      508.97     15.59 o 
  12   2 -11        5.45        7.81      3.72 o 
  13   2 -11      561.13      549.21     16.84 o 
  14   2 -11       96.90      105.06      8.91 o 
  15   2 -11      349.47      335.87     13.21 o 
  16   2 -11       31.54       38.61      5.84 o 
  17   2 -11      113.18      105.34      8.40 o 
  18   2 -11        5.73        8.18      4.66 o 
  19   2 -11       55.76       59.07      7.25 o 
  20   2 -11        4.45        2.41      5.73 o 
   0   3 -11      378.90      374.56     13.07 o 
   1   3 -11       30.62       29.86      3.09 o 
   2   3 -11      773.05      770.02     15.06 o 
   3   3 -11       94.01       95.80      4.47 o 
   4   3 -11     1391.93     1377.42     24.59 o 
   5   3 -11       82.22       82.41      4.39 o 
   6   3 -11      964.15      966.67     23.20 o 
   7   3 -11      136.91      137.81      7.45 o 
   8   3 -11      944.82      910.72     22.73 o 
   9   3 -11       35.49       42.70      4.87 o 
  10   3 -11      427.84      418.54     13.95 o 
  11   3 -11        3.96        0.09      3.11 o 
  12   3 -11      442.72      453.22     15.16 o 
  13   3 -11       11.97       10.64      4.19 o 
  14   3 -11      202.05      209.60     17.52 o 
  15   3 -11       13.16       16.74      4.85 o 
  16   3 -11      175.32      166.82      9.94 o 
  17   3 -11        6.73        1.78      4.47 o 
  18   3 -11       93.41       98.27      8.48 o 
  19   3 -11        2.75       -0.35      4.61 o 
  20   3 -11       70.80       77.02      8.51 o 
   1   4 -11      753.08      758.16     15.32 o 
   2   4 -11      126.14      129.48      5.64 o 
   3   4 -11      661.87      681.79     17.67 o 
   4   4 -11      114.55      114.02      6.53 o 
   5   4 -11      898.24      836.85     27.46 o 
   6   4 -11       97.43       96.12      6.50 o 
   7   4 -11      869.99      822.42     21.72 o 
   8   4 -11      143.38      147.81      7.98 o 
   9   4 -11      363.81      360.51     12.59 o 
  10   4 -11       36.63       32.61      4.82 o 
  11   4 -11      318.60      330.89     14.31 o 
  12   4 -11       85.45       82.91      7.28 o 
  13   4 -11      440.76      426.09     15.37 o 
  14   4 -11       11.33        8.84      4.52 o 
  15   4 -11      141.63      149.49      9.39 o 
  16   4 -11        4.28        3.49      4.50 o 
  17   4 -11       50.70       50.14      6.99 o 
  18   4 -11        5.67       -1.69      4.44 o 
  19   4 -11       37.48       26.94      6.45 o 
   0   5 -11      383.24      374.84     17.33 o 
   1   5 -11        7.43        5.83      2.69 o 
   2   5 -11      483.57      450.42     11.89 o 
   3   5 -11      193.10      193.56      7.27 o 
   4   5 -11      615.61      594.64     16.66 o 
   5   5 -11       58.03       63.68      5.49 o 
   6   5 -11      843.75      807.22     20.70 o 
   7   5 -11       16.35       14.94      4.54 o 
   8   5 -11      510.03      503.21     15.61 o 
   9   5 -11       94.29       91.11      6.99 o 
  10   5 -11      412.17      413.10     14.52 o 
  11   5 -11       47.22       55.19      7.52 o 
  12   5 -11      123.12      109.26      7.99 o 
  13   5 -11       18.42       13.27      5.10 o 
  14   5 -11       39.83       37.41      6.11 o 
  15   5 -11        8.89       15.86      5.06 o 
  16   5 -11       48.55       56.27      7.21 o 
  17   5 -11        2.39       11.13      5.43 o 
  18   5 -11      140.52      148.91     10.91 o 
   1   6 -11     1112.43     1053.24     25.76 o 
   2   6 -11      312.85      299.64     11.06 o 
   3   6 -11      176.17      168.28      8.19 o 
   4   6 -11       24.45       25.47      3.59 o 
   5   6 -11       74.76       69.14      7.77 o 
   6   6 -11       50.24       48.45      5.21 o 
   7   6 -11      367.96      379.42     14.85 o 
   8   6 -11       40.38       57.62      6.37 o 
   9   6 -11      447.60      453.03     15.09 o 
  10   6 -11       52.17       45.08      6.00 o 
  11   6 -11      247.73      219.31     10.62 o 
  12   6 -11       21.73       31.07      5.43 o 
  13   6 -11       72.30       69.26      7.23 o 
  14   6 -11       11.57        8.03      4.64 o 
  15   6 -11       87.44       92.84      9.03 o 
  16   6 -11        1.47       -1.70      4.65 o 
  17   6 -11       49.54       62.99      7.79 o 
   0   7 -11      432.01      428.13     42.84 o 
   1   7 -11        2.36        1.08      3.18 o 
   2   7 -11      285.71      279.73     10.99 o 
   3   7 -11       34.74       39.76      5.54 o 
   4   7 -11      287.33      290.55     10.84 o 
   5   7 -11        9.95        6.84      3.54 o 
   6   7 -11      304.43      300.51     11.33 o 
   7   7 -11       22.38       19.74      4.43 o 
   8   7 -11      347.66      335.70     18.29 o 
   9   7 -11        4.19        6.83      4.02 o 
  10   7 -11      153.26      150.40      9.21 o 
  11   7 -11        3.67        2.21      3.96 o 
  12   7 -11       37.20       38.67      6.13 o 
  13   7 -11       10.06        4.92      4.69 o 
  14   7 -11       20.43       15.48      5.24 o 
  15   7 -11       18.33       22.66      6.00 o 
  16   7 -11       85.97       96.21     10.61 o 
   1   8 -11      154.63      165.38     11.40 o 
   2   8 -11       20.75       19.97      4.43 o 
   3   8 -11      278.34      285.81     11.35 o 
   4   8 -11      111.34       92.91      7.13 o 
   5   8 -11      254.91      272.42     11.17 o 
   6   8 -11        8.85        9.90      3.96 o 
   7   8 -11       62.45       61.79      6.14 o 
   8   8 -11       25.99       25.09      4.70 o 
   9   8 -11       42.93       44.96      5.70 o 
  10   8 -11       56.47       68.87     12.48 o 
  11   8 -11       84.70       80.06      8.12 o 
  12   8 -11        9.86        9.79      4.87 o 
  13   8 -11      158.93      166.93     10.35 o 
  14   8 -11       16.19       11.49      6.45 o 
  15   8 -11       38.93       36.96     13.02 o 
   0   9 -11       76.42       81.50     17.85 o 
   1   9 -11        8.46        2.42      3.67 o 
   2   9 -11       88.52       88.87      7.25 o 
   3   9 -11       20.63       19.54      4.66 o 
   4   9 -11      117.07      114.79      7.98 o 
   5   9 -11       24.28       37.61      5.59 o 
   6   9 -11      163.36      160.56      9.20 o 
   7   9 -11        8.94        8.40      4.61 o 
   8   9 -11       48.24       47.72      6.01 o 
   9   9 -11       26.69       24.68      4.88 o 
  10   9 -11       24.79       29.69      5.33 o 
  11   9 -11        0.17        7.54      4.81 o 
  12   9 -11       36.77       50.38     13.02 o 
   1  10 -11       57.96       54.98      7.94 o 
   2  10 -11       37.50       27.31      5.29 o 
   3  10 -11       69.62       81.15     11.52 o 
   4  10 -11       14.49       17.61      5.02 o 
   5  10 -11       61.54       74.41     11.52 o 
   6  10 -11        1.20        3.57      4.09 o 
   7  10 -11       51.54       52.50      6.54 o 
   8  10 -11       21.24       25.76      8.76 o 
   9  10 -11       33.09       45.88     12.81 o 
  10  10 -11       25.10       32.69      9.87 o 
   0  11 -11       30.99       33.90      8.60 o 
   1  11 -11       17.10       13.26      5.11 o 
   2  11 -11       37.72       35.48      6.18 o 
   3  11 -11       23.08       29.68      7.03 o 
   4  11 -11       34.40       45.93      9.65 o 
   5  11 -11        4.83       10.69      9.24 o 
   0   0 -10     4578.88     4417.99    178.10 o 
   2   0 -10     1961.01     1927.61     46.03 o 
   4   0 -10      353.19      336.91     11.45 o 
   6   0 -10     1336.10     1372.50     31.99 o 
   8   0 -10     2212.89     2216.38     51.23 o 
  10   0 -10     1166.41     1063.27     29.42 o 
  12   0 -10      701.52      700.20     21.98 o 
  14   0 -10      188.15      184.24     10.18 o 
  16   0 -10      182.95      186.07     13.66 o 
  18   0 -10      200.26      164.23     13.51 o 
  20   0 -10      146.51      148.69     19.32 o 
   1   1 -10     2206.61     2242.45     40.19 o 
   2   1 -10      554.34      550.46     11.54 o 
   3   1 -10     1364.80     1361.75     24.03 o 
   4   1 -10       62.90       66.44      3.66 o 
   5   1 -10     1262.92     1219.27     22.64 o 
   6   1 -10      303.95      302.93      7.90 o 
   7   1 -10      977.81      947.76     18.37 o 
   8   1 -10       74.22       88.23      4.63 o 
   9   1 -10      853.14      851.93     17.31 o 
  10   1 -10      169.24      144.68      5.85 o 
  11   1 -10      901.91      875.78     17.39 o 
  12   1 -10       26.56       27.19      3.43 o 
  13   1 -10      527.85      526.95     13.93 o 
  14   1 -10       48.21       53.86      6.77 o 
  15   1 -10      287.39      291.72     10.21 o 
  16   1 -10       38.89       38.84      5.40 o 
  17   1 -10      408.63      391.99     23.32 o 
  18   1 -10        1.27        1.99      3.99 o 
  19   1 -10      204.91      195.81     12.61 o 
  20   1 -10        4.03       -1.13      5.05 o 
  21   1 -10        8.89       13.79      5.89 o 
   0   2 -10     2242.75     2116.21     50.02 o 
   1   2 -10      233.02      235.18      7.60 o 
   2   2 -10     1832.01     1780.37     30.84 o 
   3   2 -10      360.62      369.30      8.81 o 
   4   2 -10      819.01      833.70     15.12 o 
   5   2 -10      119.53       98.36      4.39 o 
   6   2 -10     1702.86     1667.54     27.64 o 
   7   2 -10      275.60      274.99      7.83 o 
   8   2 -10      772.25      768.16     15.05 o 
   9   2 -10       16.85       18.23      2.83 o 
  10   2 -10      490.83      495.42     13.17 o 
  11   2 -10      160.14      150.00      8.70 o 
  12   2 -10      535.24      545.82     16.58 o 
  13   2 -10        5.48        8.82      3.69 o 
  14   2 -10      342.42      342.63     13.07 o 
  15   2 -10       45.57       46.96      5.76 o 
  16   2 -10      119.30      108.16      7.82 o 
  17   2 -10        5.62        8.11      4.39 o 
  18   2 -10      193.30      166.45      9.92 o 
  19   2 -10        7.38        4.27      5.27 o 
  20   2 -10       90.33       91.79      8.34 o 
  21   2 -10        8.97        8.51      5.71 o 
   1   3 -10      587.96      610.06     13.20 o 
   2   3 -10      164.96      163.57      5.54 o 
   3   3 -10     2363.57     2376.12     38.97 o 
   4   3 -10      439.12      406.61      9.56 o 
   5   3 -10     2345.22     2238.55     37.60 o 
   6   3 -10       93.70       90.48      4.35 o 
   7   3 -10      678.83      677.62     16.02 o 
   8   3 -10      296.05      310.50     10.73 o 
   9   3 -10      175.99      176.33      8.02 o 
  10   3 -10       54.94       58.34      5.94 o 
  11   3 -10      415.84      447.38     14.06 o 
  12   3 -10       18.95       16.03      4.16 o 
  13   3 -10      770.66      732.04     20.57 o 
  14   3 -10       69.41       73.21      8.16 o 
  15   3 -10      468.27      455.67     15.66 o 
  16   3 -10       36.32       28.43      5.22 o 
  17   3 -10       63.53       53.50      6.53 o 
  18   3 -10        9.44        6.29      4.43 o 
  19   3 -10       37.97       43.62      7.15 o 
  20   3 -10        7.21        5.71      4.91 o 
  21   3 -10       72.99       77.25     10.01 o 
   0   4 -10      989.82      941.30     26.02 o 
   1   4 -10      214.36      204.61      6.33 o 
   2   4 -10      761.55      771.22     14.74 o 
   3   4 -10      201.30      205.15      7.04 o 
   4   4 -10     1097.36     1070.71     24.81 o 
   5   4 -10       66.18       75.99      5.49 o 
   6   4 -10      441.08      425.30     21.16 o 
   7   4 -10      124.12      106.03      8.37 o 
   8   4 -10      268.18      267.59     10.10 o 
   9   4 -10      108.02      110.79      6.99 o 
  10   4 -10      461.84      477.30     14.95 o 
  11   4 -10      117.01       99.89      9.06 o 
  12   4 -10      441.53      455.70     15.22 o 
  13   4 -10       96.90      106.06      7.65 o 
  14   4 -10      213.55      196.61     10.07 o 
  15   4 -10       71.80       73.04      7.44 o 
  16   4 -10       67.13       54.71      6.60 o 
  17   4 -10        2.80       -0.35      3.88 o 
  18   4 -10       71.90       78.91      8.11 o 
  19   4 -10       10.66       11.60      5.42 o 
  20   4 -10       70.03       67.72      7.80 o 
   1   5 -10     1576.21     1549.91     30.03 o 
   2   5 -10      250.03      246.57      7.10 o 
   3   5 -10      339.54      335.48      9.81 o 
   4   5 -10      161.74      161.07      7.48 o 
   5   5 -10      213.91      218.87      8.85 o 
   6   5 -10       31.18       33.12      4.29 o 
   7   5 -10      623.76      609.54     17.36 o 
   8   5 -10       23.57       27.48      4.65 o 
   9   5 -10      416.37      410.87     13.73 o 
  10   5 -10       55.00       57.47      5.84 o 
  11   5 -10      200.90      215.21      9.72 o 
  12   5 -10       18.97       18.65      4.39 o 
  13   5 -10      153.59      165.00     11.22 o 
  14   5 -10       12.36        6.45      4.01 o 
  15   5 -10      162.94      164.32      9.68 o 
  16   5 -10       13.79       11.03      4.80 o 
  17   5 -10      181.95      193.54     11.16 o 
  18   5 -10       18.60       21.18      6.50 o 
  19   5 -10       62.53       66.03      7.93 o 
   0   6 -10      338.28      325.42     15.73 o 
   1   6 -10       20.96       21.77      3.13 o 
   2   6 -10      470.42      451.40     11.85 o 
   3   6 -10      170.78      179.07      6.21 o 
   4   6 -10      286.99      298.96      9.13 o 
   5   6 -10       49.81       45.49      5.73 o 
   6   6 -10      285.64      257.76      9.85 o 
   7   6 -10       32.63       35.13      4.68 o 
   8   6 -10      343.01      367.03     12.55 o 
   9   6 -10      130.12      116.36      7.57 o 
  10   6 -10      341.69      343.01     12.80 o 
  11   6 -10       48.59       36.26      5.36 o 
  12   6 -10      124.04      120.56      8.22 o 
  13   6 -10       23.13       15.57      4.58 o 
  14   6 -10       56.83       61.60      8.18 o 
  15   6 -10       38.46       30.33      5.94 o 
  16   6 -10       42.86       45.52      6.68 o 
  17   6 -10        2.41        0.03      4.77 o 
  18   6 -10       69.53       64.04      9.04 o 
   1   7 -10      303.15      273.73      8.94 o 
   2   7 -10      125.60      111.81      8.01 o 
   3   7 -10      185.97      178.99      8.98 o 
   4   7 -10       96.73       88.23      5.27 o 
   5   7 -10      225.60      226.36      9.40 o 
   6   7 -10       16.44       12.13      3.21 o 
   7   7 -10      349.47      317.49     19.18 o 
   8   7 -10       97.28      110.24      7.45 o 
   9   7 -10      280.80      303.46     12.07 o 
  10   7 -10        1.94        1.30      4.06 o 
  11   7 -10       82.52       73.58      6.99 o 
  12   7 -10       26.98       21.96      5.10 o 
  13   7 -10       84.12       83.02      7.50 o 
  14   7 -10       10.19        4.02      4.54 o 
  15   7 -10      102.99      111.27      8.78 o 
  16   7 -10       36.99       31.78      7.39 o 
  17   7 -10       59.25       53.04      8.61 o 
   0   8 -10      193.06      178.50     11.96 o 
   1   8 -10       24.46       21.22      3.48 o 
   2   8 -10      170.49      164.46      9.34 o 
   3   8 -10       43.58       51.74      5.71 o 
   4   8 -10      163.87      155.87     11.08 o 
   5   8 -10       11.33       10.62      3.23 o 
   6   8 -10      139.52      153.34     12.13 o 
   7   8 -10       82.69       73.04      6.28 o 
   8   8 -10      143.79      138.30      8.04 o 
   9   8 -10        4.66        1.68      3.57 o 
  10   8 -10       59.14       64.26      6.46 o 
  11   8 -10        4.77        6.93      4.22 o 
  12   8 -10       59.01       49.74      6.72 o 
  13   8 -10       48.68       51.89     10.54 o 
  14   8 -10       31.19       30.82      7.31 o 
  15   8 -10       13.74       16.04      6.69 o 
  16   8 -10       57.15       58.49     11.18 o 
   1   9 -10       92.01       93.11      7.21 o 
   2   9 -10       14.24       11.70      3.33 o 
   3   9 -10      202.46      183.20     10.41 o 
   4   9 -10       53.91       50.67      5.70 o 
   5   9 -10      238.45      241.04      9.37 o 
   6   9 -10       28.81       26.41      4.65 o 
   7   9 -10       37.63       37.01      5.32 o 
   8   9 -10       14.39       13.26      4.19 o 
   9   9 -10        5.64        1.44      3.53 o 
  10   9 -10       44.71       41.21      6.62 o 
  11   9 -10       50.53       53.42     10.38 o 
  12   9 -10        2.46        8.90      9.87 o 
  13   9 -10      104.32      102.03     17.64 o 
  14   9 -10        1.91       11.58      6.48 o 
   0  10 -10       41.55       50.76     19.11 o 
   1  10 -10        9.18        5.52      3.86 o 
   2  10 -10       46.08       44.17      5.64 o 
   3  10 -10       27.63       19.10      4.73 o 
   4  10 -10       60.27       59.81      6.15 o 
   5  10 -10       14.92       19.18      4.21 o 
   6  10 -10       58.95       60.38      6.21 o 
   7  10 -10        5.82        3.42      8.61 o 
   8  10 -10       19.22       10.89      6.98 o 
   9  10 -10       13.55       12.95      7.35 o 
  10  10 -10       26.45       34.96     17.43 o 
  11  10 -10        1.20        2.58      6.81 o 
   1  11 -10       40.59       30.98      5.79 o 
   2  11 -10       17.01       24.67      6.08 o 
   3  11 -10       35.36       25.30      8.13 o 
   4  11 -10        8.94        5.83      7.98 o 
   5  11 -10       18.55       15.87      9.87 o 
   6  11 -10        4.35        7.67      4.84 o 
   7  11 -10       16.61       27.31      7.51 o 
   8  11 -10       15.21       13.86      7.72 o 
   1   0  -9     3607.99     3728.70    102.62 o 
   3   0  -9     1580.88     1567.96     37.72 o 
   5   0  -9      632.24      619.24     18.01 o 
   7   0  -9     2218.97     2157.21     52.77 o 
   9   0  -9     3118.07     3041.37     70.79 o 
  11   0  -9      894.06      837.51     23.52 o 
  13   0  -9      255.79      260.37     11.30 o 
  15   0  -9      361.74      358.79     14.30 o 
  17   0  -9      558.64      598.55     25.99 o 
  19   0  -9      256.36      257.92     16.63 o 
  21   0  -9        5.55        0.42      8.40 o 
   0   1  -9     3597.77     3367.09     96.83 o 
   1   1  -9      267.70      279.67     10.73 o 
   2   1  -9     1863.53     1858.02     31.47 o 
   3   1  -9      227.31      218.84      6.18 o 
   4   1  -9      827.36      841.17     15.50 o 
   5   1  -9      165.12      160.34      5.22 o 
   6   1  -9     1478.78     1521.32     25.60 o 
   7   1  -9      142.78      142.29      5.17 o 
   8   1  -9     1261.46     1222.58     21.67 o 
   9   1  -9       45.33       51.50      3.57 o 
  10   1  -9      534.88      506.17     11.96 o 
  11   1  -9      250.13      245.08      7.59 o 
  12   1  -9      779.38      752.43     16.56 o 
  13   1  -9       40.43       29.82      3.50 o 
  14   1  -9      206.96      195.23      7.38 o 
  15   1  -9       60.62       63.87      5.46 o 
  16   1  -9      305.19      302.95     10.54 o 
  17   1  -9       11.12       13.94      3.86 o 
  18   1  -9      200.86      189.68     10.01 o 
  19   1  -9       16.83       16.12      4.91 o 
  20   1  -9      102.28       97.70      9.36 o 
  21   1  -9        6.19        1.27      5.84 o 
  22   1  -9       41.83       50.86      8.08 o 
   1   2  -9     2634.20     2729.69     47.58 o 
   2   2  -9      905.66      915.08     16.91 o 
   3   2  -9     2188.47     2129.56     34.80 o 
   4   2  -9      353.09      335.77      8.14 o 
   5   2  -9     4478.36     4264.49     69.36 o 
   6   2  -9      594.71      558.78     11.74 o 
   7   2  -9     1550.98     1493.07     27.50 o 
   8   2  -9      181.47      180.79      5.91 o 
   9   2  -9      106.93       97.14      4.53 o 
  10   2  -9       51.73       57.51      4.25 o 
  11   2  -9      671.79      651.12     15.29 o 
  12   2  -9       73.02       72.59      4.99 o 
  13   2  -9      864.81      788.08     33.79 o 
  14   2  -9        8.82        9.47      4.86 o 
  15   2  -9      458.01      474.14     27.34 o 
  16   2  -9       20.04       18.09      4.34 o 
  17   2  -9      325.41      306.64     18.49 o 
  18   2  -9        1.89        1.05      3.66 o 
  19   2  -9      128.15      130.26      9.20 o 
  20   2  -9        0.06        1.25      4.25 o 
  21   2  -9       52.86       49.69      7.01 o 
  22   2  -9        0.22        0.55      5.57 o 
   0   3  -9     1515.66     1506.42     31.62 o 
   1   3  -9      196.77      196.01      5.54 o 
   2   3  -9     1709.54     1629.27     27.86 o 
   3   3  -9      384.45      380.25      8.89 o 
   4   3  -9     1725.80     1765.58     28.99 o 
   5   3  -9        2.09        4.58      1.86 o 
   6   3  -9      874.65      901.93     16.20 o 
   7   3  -9      116.67      108.49      4.52 o 
   8   3  -9      121.55      112.00      5.33 o 
   9   3  -9       44.68       42.03      4.50 o 
  10   3  -9      719.19      697.43     19.57 o 
  11   3  -9       62.42       61.42      5.45 o 
  12   3  -9      728.99      726.20     20.05 o 
  13   3  -9       47.26       45.79      5.32 o 
  14   3  -9      480.94      452.19     15.01 o 
  15   3  -9       68.32       71.61      8.31 o 
  16   3  -9      185.87      172.37      9.44 o 
  17   3  -9       23.01       25.05      6.55 o 
  18   3  -9       86.97       81.43      7.36 o 
  19   3  -9        9.38        9.97      4.40 o 
  20   3  -9       42.49       46.67      6.73 o 
  21   3  -9        6.27        3.64      4.95 o 
   1   4  -9     1133.16     1155.37     16.80 o 
   2   4  -9      122.86      126.99      4.06 o 
   3   4  -9     2237.54     2155.32     33.33 o 
   4   4  -9       59.66       61.42      3.30 o 
   5   4  -9     2386.65     2301.32     43.39 o 
   6   4  -9       40.18       43.58      4.43 o 
   7   4  -9     1334.41     1307.61     30.40 o 
   8   4  -9       20.28       15.91      3.34 o 
   9   4  -9      127.99      130.88      7.00 o 
  10   4  -9       74.32       83.99      7.03 o 
  11   4  -9      407.01      402.60     13.01 o 
  12   4  -9       87.73       92.80      6.82 o 
  13   4  -9      495.18      455.39     15.00 o 
  14   4  -9       89.91       78.12      6.79 o 
  15   4  -9      279.51      271.07     15.52 o 
  16   4  -9       64.62       63.45      6.61 o 
  17   4  -9      130.30      128.31     10.25 o 
  18   4  -9       36.16       33.41      9.40 o 
  19   4  -9      122.91      134.04      9.53 o 
  20   4  -9       68.09       64.68      7.84 o 
  21   4  -9       69.81       58.49      7.83 o 
   0   5  -9     3152.80     3076.07     61.55 o 
   1   5  -9      342.26      333.83      7.42 o 
   2   5  -9     1010.09      998.85     16.95 o 
   3   5  -9      138.28      129.92      4.76 o 
   4   5  -9      469.81      475.12     11.23 o 
   5   5  -9      285.37      289.38      9.83 o 
   6   5  -9       96.05       91.18      4.61 o 
   7   5  -9      155.87      157.10      7.14 o 
   8   5  -9      270.74      285.46     10.43 o 
   9   5  -9      118.43       99.46      7.28 o 
  10   5  -9      722.71      678.62     18.97 o 
  11   5  -9      262.69      245.08     10.54 o 
  12   5  -9      467.79      448.31     17.89 o 
  13   5  -9        5.06        7.71      3.77 o 
  14   5  -9       95.49      106.01      7.77 o 
  15   5  -9       55.28       52.94      6.42 o 
  16   5  -9       31.26       24.70      5.43 o 
  17   5  -9       61.28       74.00      7.40 o 
  18   5  -9      104.02      106.24      8.80 o 
  19   5  -9       31.45       34.58      7.76 o 
  20   5  -9       57.30       37.63      7.97 o 
   1   6  -9      881.87      849.92     16.46 o 
   2   6  -9       55.16       50.11      3.07 o 
   3   6  -9      225.83      220.80      5.94 o 
   4   6  -9       48.05       39.50      2.89 o 
   5   6  -9      505.36      509.09     12.71 o 
   6   6  -9       85.87       97.02      5.07 o 
   7   6  -9      850.43      808.13     18.76 o 
   8   6  -9      104.38      115.10      7.88 o 
   9   6  -9      666.66      657.30     18.95 o 
  10   6  -9       20.21       26.10      4.97 o 
  11   6  -9       88.75      104.16      7.27 o 
  12   6  -9       27.90       31.86      4.82 o 
  13   6  -9      135.61      117.48      7.98 o 
  14   6  -9        2.69       -0.30      3.57 o 
  15   6  -9      118.29      125.86      8.75 o 
  16   6  -9       34.67       26.92      5.92 o 
  17   6  -9      287.26      302.06     14.98 o 
  18   6  -9       37.09       28.14      7.03 o 
  19   6  -9       86.02       94.02     15.92 o 
   0   7  -9      685.40      710.57     20.36 o 
   1   7  -9        0.10        0.30      2.05 o 
   2   7  -9      541.44      524.25     11.93 o 
   3   7  -9      112.13      106.20      4.78 o 
   4   7  -9       23.01       22.45      2.83 o 
   5   7  -9       54.37       47.99      3.30 o 
   6   7  -9      119.56      117.49      7.42 o 
   7   7  -9       48.02       45.08      4.13 o 
   8   7  -9      271.21      270.50     10.73 o 
   9   7  -9       65.92       56.21      5.80 o 
  10   7  -9      303.13      301.91     11.56 o 
  11   7  -9       19.87       15.97      4.34 o 
  12   7  -9      199.94      200.12     10.19 o 
  13   7  -9        6.15        5.74      3.91 o 
  14   7  -9       70.91       57.39      6.77 o 
  15   7  -9        8.95       11.89      6.66 o 
  16   7  -9       33.59       37.11      8.05 o 
  17   7  -9        3.40        4.13      5.18 o 
  18   7  -9       55.02       50.72      8.72 o 
   1   8  -9      159.39      171.24      6.15 o 
   2   8  -9       51.17       51.39      3.83 o 
   3   8  -9      256.04      240.88     10.33 o 
   4   8  -9       36.05       35.67      3.47 o 
   5   8  -9      296.54      282.50     13.46 o 
   6   8  -9       37.92       37.21      3.63 o 
   7   8  -9      274.29      254.25      8.95 o 
   8   8  -9       27.85       41.58      4.28 o 
   9   8  -9      103.59       89.22      6.88 o 
  10   8  -9       41.42       49.84      6.67 o 
  11   8  -9       57.22       60.53      7.28 o 
  12   8  -9        5.09       -0.62      4.63 o 
  13   8  -9      113.01      119.04     10.31 o 
  14   8  -9       40.84       44.11      7.68 o 
  15   8  -9      148.07      152.11     11.99 o 
  16   8  -9       38.33       34.47      7.66 o 
  17   8  -9       48.04       31.07      7.42 o 
   0   9  -9       88.61       87.66     12.54 o 
   1   9  -9       98.75       90.25      5.27 o 
   2   9  -9      120.69      116.54      5.66 o 
   3   9  -9       80.76       84.00      4.94 o 
   4   9  -9      139.70      140.75      6.09 o 
   5   9  -9       36.75       34.03      3.95 o 
   6   9  -9       85.39       89.23      6.29 o 
   7   9  -9       58.08       57.05      7.64 o 
   8   9  -9       49.65       53.57      5.56 o 
   9   9  -9       40.18       40.93      9.94 o 
  10   9  -9       27.79       29.41      5.61 o 
  11   9  -9        0.32       10.50      6.53 o 
  12   9  -9       79.73       89.01      9.52 o 
  13   9  -9       17.62       28.10      6.87 o 
  14   9  -9       39.89       35.17      7.82 o 
  15   9  -9        4.64        7.50      6.37 o 
   1  10  -9       71.12       74.82      5.00 o 
   2  10  -9       72.27       72.78      4.95 o 
   3  10  -9      112.74      117.43      5.98 o 
   4  10  -9       27.32       20.26      3.52 o 
   5  10  -9      150.87      140.75      6.68 o 
   6  10  -9        7.73        5.14      4.63 o 
   7  10  -9       25.01       17.82      6.38 o 
   8  10  -9       24.60       22.72      6.21 o 
   9  10  -9       34.12       29.35      6.86 o 
  10  10  -9       27.72       26.91      9.24 o 
  11  10  -9       43.32       45.14     10.54 o 
  12  10  -9        6.43        6.50      7.11 o 
  13  10  -9       60.90       66.21     12.30 o 
   0  11  -9       28.50       36.11      6.33 o 
   1  11  -9        7.11        5.08      3.48 o 
   2  11  -9       27.13       27.38      4.50 o 
   3  11  -9       44.06       43.93      5.59 o 
   4  11  -9       24.30       28.31      4.74 o 
   5  11  -9        8.17       10.68      4.48 o 
   6  11  -9       33.59       38.62      6.15 o 
   7  11  -9        0.47        7.53      4.78 o 
   8  11  -9       33.45       28.56      7.09 o 
   9  11  -9       26.26       28.74      9.45 o 
  10  11  -9       23.38       15.91     10.29 o 
   1  12  -9       13.21        6.80      4.61 o 
   2  12  -9        5.53        1.37      3.81 o 
   3  12  -9       32.93       38.25      7.39 o 
   4  12  -9        6.20        6.33      4.58 o 
   5  12  -9        9.28        9.26      5.54 o 
   0   0  -8     4943.27     4615.41    173.90 o 
   2   0  -8     1663.23     1545.59     37.40 o 
   4   0  -8      558.24      521.57     14.92 o 
   6   0  -8     1879.75     1875.70     36.94 o 
   8   0  -8     4504.26     4341.63     83.43 o 
  10   0  -8     2291.37     2245.81     47.63 o 
  12   0  -8      546.49      523.42     14.21 o 
  14   0  -8      111.09      132.98      6.85 o 
  16   0  -8      249.49      239.79     11.64 o 
  18   0  -8      152.82      157.05     12.32 o 
  20   0  -8      102.78      109.76     11.43 o 
  22   0  -8       71.57       87.79     15.54 o 
   1   1  -8     3867.11     3771.44     64.49 o 
   2   1  -8     1152.12     1193.63     20.64 o 
   3   1  -8     2351.68     2251.22     39.50 o 
   4   1  -8      343.90      366.08      8.23 o 
   5   1  -8     2599.34     2560.64     36.04 o 
   6   1  -8      274.58      295.87      5.74 o 
   7   1  -8     3831.46     3684.56     51.33 o 
   8   1  -8       75.30       80.04      3.07 o 
   9   1  -8     3768.95     3743.16     51.50 o 
  10   1  -8       99.09      100.53      3.70 o 
  11   1  -8      791.29      730.97     12.38 o 
  12   1  -8       40.21       45.80      2.94 o 
  13   1  -8      262.84      263.99      6.59 o 
  14   1  -8       26.27       28.30      2.83 o 
  15   1  -8      417.97      393.03     15.63 o 
  16   1  -8       68.44       67.32      5.27 o 
  17   1  -8      507.46      542.17     14.87 o 
  18   1  -8        0.77        3.81      3.32 o 
  19   1  -8      298.05      304.35     12.58 o 
  20   1  -8       42.63       48.33      8.06 o 
  21   1  -8       46.86       47.95      7.39 o 
  22   1  -8        2.01       -1.55      4.93 o 
  23   1  -8       39.43       22.74      6.83 o 
   0   2  -8     1306.75     1204.43     38.91 o 
   1   2  -8      307.00      316.82      7.11 o 
   2   2  -8     3312.80     3167.07     46.75 o 
   3   2  -8      475.34      492.00      8.20 o 
   4   2  -8     2398.82     2311.95     32.13 o 
   5   2  -8      154.39      146.65      3.70 o 
   6   2  -8     1683.45     1623.08     22.47 o 
   7   2  -8      149.91      147.27      4.05 o 
   8   2  -8      880.82      899.61     13.86 o 
   9   2  -8      100.48       89.98      3.42 o 
  10   2  -8      748.82      730.80     12.83 o 
  11   2  -8      100.33      101.74      3.88 o 
  12   2  -8     1185.51     1210.61     21.16 o 
  13   2  -8       18.16       19.28      2.71 o 
  14   2  -8      725.91      706.25     22.53 o 
  15   2  -8       50.26       41.25      4.33 o 
  16   2  -8      201.38      199.22      9.60 o 
  17   2  -8       17.96       15.12      4.13 o 
  18   2  -8       98.05       95.93      7.56 o 
  19   2  -8       21.15       27.51      5.36 o 
  20   2  -8       73.93       87.84      7.69 o 
  21   2  -8        2.46        1.77      4.34 o 
  22   2  -8       77.02       77.09      8.06 o 
  23   2  -8        8.04        4.20     10.08 o 
   1   3  -8     1579.31     1530.41     22.43 o 
   2   3  -8      148.16      148.29      4.55 o 
   3   3  -8     3495.96     3501.70     51.28 o 
   4   3  -8        6.48        5.58      1.84 o 
   5   3  -8     5215.46     5092.73     69.25 o 
   6   3  -8       25.25       30.09      2.04 o 
   7   3  -8     2418.07     2454.55     34.74 o 
   8   3  -8       13.81       14.10      1.71 o 
   9   3  -8      215.32      217.96      5.92 o 
  10   3  -8       35.49       33.13      2.68 o 
  11   3  -8      913.00      904.51     17.45 o 
  12   3  -8       43.70       49.07      3.81 o 
  13   3  -8     1017.95      982.23     19.11 o 
  14   3  -8       17.08       17.31      3.09 o 
  15   3  -8      459.26      423.21     17.87 o 
  16   3  -8       39.96       32.35      5.18 o 
  17   3  -8      213.30      222.71     10.62 o 
  18   3  -8        9.52        7.69      4.19 o 
  19   3  -8      139.10      159.94      9.52 o 
  20   3  -8       20.38       21.34      5.18 o 
  21   3  -8      117.04      126.92      9.30 o 
  22   3  -8        1.56        5.04      7.28 o 
   0   4  -8     1623.39     1538.43     32.40 o 
   1   4  -8       33.04       32.79      2.40 o 
   2   4  -8     1308.06     1280.36     19.08 o 
   3   4  -8       65.31       76.53      3.30 o 
   4   4  -8     2599.39     2604.39     37.70 o 
   5   4  -8       14.45       20.53      1.94 o 
   6   4  -8      876.98      849.54     15.63 o 
   7   4  -8       12.00       17.73      2.27 o 
   8   4  -8      189.47      197.74      5.92 o 
   9   4  -8        4.41        7.02      3.04 o 
  10   4  -8      949.48      939.75     18.66 o 
  11   4  -8      146.54      142.86      5.72 o 
  12   4  -8     1011.35      970.14     19.80 o 
  13   4  -8       10.92       10.79      2.84 o 
  14   4  -8      464.40      426.95     24.64 o 
  15   4  -8       43.21       46.73      4.79 o 
  16   4  -8       95.37       99.81      7.49 o 
  17   4  -8        5.27        9.92      4.91 o 
  18   4  -8      138.70      130.20      8.79 o 
  19   4  -8        7.35        6.22      4.52 o 
  20   4  -8       60.83       59.08      7.22 o 
  21   4  -8        4.46        6.60      5.07 o 
  22   4  -8       59.92       54.61     11.57 o 
   1   5  -8     1528.33     1493.45     21.15 o 
   2   5  -8      202.51      199.75      4.91 o 
   3   5  -8     2063.75     1991.54     33.69 o 
   4   5  -8      223.89      210.72      6.07 o 
   5   5  -8     1831.86     1781.14     34.51 o 
   6   5  -8      133.15      139.76      5.91 o 
   7   5  -8     1592.27     1588.60     28.37 o 
   8   5  -8       80.77       75.30      4.07 o 
   9   5  -8      881.67      880.43     17.34 o 
  10   5  -8       35.77       43.42      5.38 o 
  11   5  -8      307.99      308.09      8.59 o 
  12   5  -8      115.98      106.13      5.32 o 
  13   5  -8      219.58      200.95      9.90 o 
  14   5  -8       11.29       11.17      3.36 o 
  15   5  -8      145.71      132.00      8.37 o 
  16   5  -8       14.77        7.38      4.18 o 
  17   5  -8      319.81      327.47     13.61 o 
  18   5  -8       32.81       29.72      5.97 o 
  19   5  -8      185.05      193.40     11.31 o 
  20   5  -8       25.46       26.43      6.77 o 
  21   5  -8       68.87       57.93      8.88 o 
   0   6  -8     2441.08     2323.03     56.14 o 
   1   6  -8       41.18       36.52      2.70 o 
   2   6  -8      875.42      868.57     15.09 o 
   3   6  -8       63.59       72.74      4.04 o 
   4   6  -8      344.29      348.62      7.59 o 
   5   6  -8       90.79       99.57      5.60 o 
   6   6  -8      504.54      494.07     11.75 o 
   7   6  -8       75.22       83.14      4.88 o 
   8   6  -8      954.58      945.64     18.62 o 
   9   6  -8      253.01      238.16      8.11 o 
  10   6  -8      769.67      764.44     16.36 o 
  11   6  -8      149.40      138.96      6.70 o 
  12   6  -8      286.79      260.26     14.58 o 
  13   6  -8       10.04        4.94      2.59 o 
  14   6  -8       47.32       44.62      4.73 o 
  15   6  -8       36.84       40.76      5.46 o 
  16   6  -8       79.05       71.12      7.32 o 
  17   6  -8       26.85       21.38     12.96 o 
  18   6  -8      109.52       94.71     10.15 o 
  19   6  -8       16.18       24.86      7.34 o 
  20   6  -8       37.78       36.29      8.24 o 
   1   7  -8      453.42      465.29     10.50 o 
   2   7  -8      214.96      214.96      6.55 o 
   3   7  -8      237.50      236.87      6.78 o 
   4   7  -8       50.15       53.01      3.26 o 
   5   7  -8     1027.43      990.96     17.74 o 
   6   7  -8       59.59       58.50      3.96 o 
   7   7  -8      966.92      955.77     20.58 o 
   8   7  -8       66.44       66.01      4.93 o 
   9   7  -8      372.58      392.86     10.32 o 
  10   7  -8       54.77       63.72      5.18 o 
  11   7  -8      140.50      118.09      5.68 o 
  12   7  -8       11.21       10.21      3.17 o 
  13   7  -8      127.65      122.34     13.46 o 
  14   7  -8       54.69       51.20      7.54 o 
  15   7  -8      163.96      198.03     16.19 o 
  16   7  -8       83.25       85.97      9.37 o 
  17   7  -8      195.72      230.27     16.95 o 
  18   7  -8        7.01        6.69      5.83 o 
  19   7  -8       53.41       49.70      8.61 o 
   0   8  -8      531.14      516.94     21.45 o 
   1   8  -8      103.57      104.03      4.94 o 
   2   8  -8      418.89      417.64     10.30 o 
   3   8  -8      224.65      208.99      7.92 o 
   4   8  -8      132.02      146.81      5.75 o 
   5   8  -8       67.94       71.34      4.34 o 
   6   8  -8      321.14      306.29      9.40 o 
   7   8  -8       58.48       61.04      3.90 o 
   8   8  -8      158.42      154.13      6.87 o 
   9   8  -8       40.05       43.65      3.98 o 
  10   8  -8      160.15      141.09     10.83 o 
  11   8  -8       29.88       23.34      3.75 o 
  12   8  -8      174.43      142.61      8.29 o 
  13   8  -8        6.60       15.03      4.76 o 
  14   8  -8       66.39       67.10     10.81 o 
  15   8  -8       13.90       26.92      8.46 o 
  16   8  -8       59.68       53.51     10.54 o 
  17   8  -8        4.89        9.47      7.65 o 
  18   8  -8       28.07       18.48     10.50 o 
   1   9  -8      198.87      191.94      6.81 o 
   2   9  -8       35.11       32.88      3.60 o 
   3   9  -8      319.34      321.51      9.07 o 
   4   9  -8       57.29       59.92      4.35 o 
   5   9  -8      318.13      320.29      9.16 o 
   6   9  -8       28.01       30.09      3.68 o 
   7   9  -8      157.73      150.76      8.07 o 
   8   9  -8      108.11      105.75      6.12 o 
   9   9  -8       73.74       64.11      6.18 o 
  10   9  -8       52.39       49.79      4.92 o 
  11   9  -8       66.38       59.62      6.03 o 
  12   9  -8       10.89        9.22      5.54 o 
  13   9  -8       98.37      118.03     13.66 o 
  14   9  -8       42.09       52.84     10.64 o 
  15   9  -8       74.83       44.25     14.07 o 
  16   9  -8       23.41       31.79      9.75 o 
   0  10  -8      117.75      103.53      7.81 o 
   1  10  -8       24.45       23.95      3.50 o 
   2  10  -8       64.80       63.23      4.58 o 
   3  10  -8       57.20       55.97      4.40 o 
   4  10  -8      131.60      144.28      8.99 o 
   5  10  -8       24.89       23.04      5.34 o 
   6  10  -8       72.02       84.38      6.00 o 
   7  10  -8        1.75        2.23      3.22 o 
   8  10  -8       30.35       40.75      4.87 o 
   9  10  -8       56.64       44.63      5.90 o 
  10  10  -8       34.82       39.04      5.59 o 
  11  10  -8       18.03       25.01      6.18 o 
  12  10  -8       81.62      100.13     16.17 o 
  13  10  -8        6.50        1.71      6.68 o 
  14  10  -8       30.27       24.91      9.03 o 
   1  11  -8       94.83      101.42      6.51 o 
   2  11  -8       31.10       36.11      4.72 o 
   3  11  -8       37.99       27.99      4.52 o 
   4  11  -8        7.20        3.86      3.66 o 
   5  11  -8       69.01       75.93      6.09 o 
   6  11  -8        4.91        6.71      4.29 o 
   7  11  -8       44.35       45.33      5.42 o 
   8  11  -8       15.84       15.81      4.35 o 
   9  11  -8       33.70       37.46      6.84 o 
  10  11  -8       22.57       21.62      5.57 o 
  11  11  -8       61.67       54.56      9.13 o 
   0  12  -8       62.20       73.58     10.29 o 
   1  12  -8        6.30        3.78      4.12 o 
   2  12  -8       35.10       41.07      5.91 o 
   3  12  -8       10.92        3.35      3.88 o 
   4  12  -8        7.19        0.40      3.74 o 
   5  12  -8        6.77        7.71      4.04 o 
   6  12  -8       13.46       17.41      4.62 o 
   7  12  -8        1.09        2.28      3.61 o 
   1   0  -7     4275.69     4349.12    116.87 o 
   3   0  -7      473.98      422.66     13.24 o 
   5   0  -7     4285.10     4403.84     83.28 o 
   7   0  -7     8494.40     8411.67    157.83 o 
   9   0  -7     5050.48     4916.93     92.47 o 
  11   0  -7      645.70      660.36     15.77 o 
  13   0  -7      245.46      249.93      8.91 o 
  15   0  -7      343.23      353.94     16.14 o 
  17   0  -7      962.69      994.97     29.34 o 
  19   0  -7      428.77      462.09     21.97 o 
  21   0  -7       37.71       35.06      8.30 o 
  23   0  -7       32.05       68.05     14.28 o 
   0   1  -7    10202.35    10203.54    279.19 o 
   1   1  -7     1233.63     1249.35     26.88 o 
   2   1  -7     4439.92     4472.50     71.85 o 
   3   1  -7      655.22      728.31     11.73 o 
   4   1  -7      805.47      825.99     11.36 o 
   5   1  -7      250.20      264.31      5.14 o 
   6   1  -7     1716.67     1703.13     22.83 o 
   7   1  -7      474.02      485.01      8.25 o 
   8   1  -7     2715.43     2713.90     37.58 o 
   9   1  -7       95.51      104.15      3.67 o 
  10   1  -7     3039.05     3013.26     42.60 o 
  11   1  -7      123.82      117.53      4.54 o 
  12   1  -7     1491.86     1473.70     22.72 o 
  13   1  -7       23.29       21.15      2.35 o 
  14   1  -7      205.20      205.19      5.96 o 
  15   1  -7       16.16       18.74      2.60 o 
  16   1  -7      280.46      278.44      7.39 o 
  17   1  -7        6.91        6.09      2.59 o 
  18   1  -7      121.76      118.84      6.40 o 
  19   1  -7        7.45        5.43      2.91 o 
  20   1  -7       72.27       72.18      8.80 o 
  21   1  -7        1.35        2.85      4.18 o 
  22   1  -7       73.40       80.41      8.88 o 
  23   1  -7        0.18        4.60      5.57 o 
   1   2  -7     1041.82     1062.88     18.47 o 
   2   2  -7      114.52      116.13      6.95 o 
   3   2  -7     3505.20     3541.63     46.70 o 
   4   2  -7       93.72       92.92      4.46 o 
   5   2  -7     7125.74     6944.24     92.11 o 
   6   2  -7      359.52      361.20      6.67 o 
   7   2  -7     4493.65     4402.90     59.98 o 
   8   2  -7      124.39      121.37      3.68 o 
   9   2  -7      687.30      667.78     11.39 o 
  10   2  -7      192.08      199.39      5.05 o 
  11   2  -7     1026.49     1025.26     16.93 o 
  12   2  -7       66.91       69.59      3.41 o 
  13   2  -7      848.39      800.23     13.62 o 
  14   2  -7       94.26      110.73      4.82 o 
  15   2  -7      773.04      745.03     14.55 o 
  16   2  -7      170.85      163.28      6.11 o 
  17   2  -7      450.50      426.64     11.85 o 
  18   2  -7        5.14        5.98      2.85 o 
  19   2  -7      293.93      292.42     21.59 o 
  20   2  -7       52.02       56.19      5.06 o 
  21   2  -7      123.72      150.31      9.57 o 
  22   2  -7        4.00        0.64      4.79 o 
  23   2  -7       81.18       86.30     13.09 o 
   0   3  -7     1943.12     2035.45     41.39 o 
   1   3  -7      202.31      220.51      4.85 o 
   2   3  -7     1674.78     1588.20     26.34 o 
   3   3  -7      173.42      173.97      4.23 o 
   4   3  -7     3010.19     2929.32     43.42 o 
   5   3  -7      103.64      121.55      3.32 o 
   6   3  -7     2275.81     2189.35     30.22 o 
   7   3  -7       71.78       61.63      2.57 o 
   8   3  -7      699.59      719.81     11.22 o 
   9   3  -7       88.26       93.12      3.34 o 
  10   3  -7      781.65      771.42     14.01 o 
  11   3  -7       45.44       49.64      3.12 o 
  12   3  -7     2382.35     2354.83     37.45 o 
  13   3  -7       61.55       62.97      5.10 o 
  14   3  -7     1179.79     1152.78     22.48 o 
  15   3  -7       82.58       83.81      5.01 o 
  16   3  -7      193.36      212.31     10.87 o 
  17   3  -7       24.23       17.86      4.23 o 
  18   3  -7      153.43      143.68      8.58 o 
  19   3  -7       13.92        7.10      3.11 o 
  20   3  -7       53.30       53.60      5.10 o 
  21   3  -7        6.75        9.71      4.84 o 
  22   3  -7      127.15      134.92      9.83 o 
  23   3  -7        7.34        7.50      5.34 o 
   1   4  -7     1526.17     1534.81     21.16 o 
   2   4  -7     1082.67     1068.72     17.18 o 
   3   4  -7     3384.80     3328.44     45.29 o 
   4   4  -7      120.95      117.27      3.46 o 
   5   4  -7     3227.87     3198.36     48.03 o 
   6   4  -7      392.20      409.95      8.95 o 
   7   4  -7     1274.98     1256.71     22.50 o 
   8   4  -7      197.83      201.24      7.45 o 
   9   4  -7      837.72      866.01     16.50 o 
  10   4  -7       18.87       18.77      2.58 o 
  11   4  -7     1147.74     1121.42     22.44 o 
  12   4  -7      129.79      142.28      6.43 o 
  13   4  -7      850.96      851.78     18.81 o 
  14   4  -7       72.63       69.40      5.10 o 
  15   4  -7      169.47      181.39      9.07 o 
  16   4  -7        7.84        6.94      3.17 o 
  17   4  -7      362.09      343.61     11.36 o 
  18   4  -7        0.42       -0.86      2.80 o 
  19   4  -7      237.76      246.29     18.63 o 
  20   4  -7       19.09       23.90      4.90 o 
  21   4  -7      131.88      126.75     15.12 o 
  22   4  -7        1.64        5.57      6.10 o 
   0   5  -7     3436.04     3438.40     68.60 o 
   1   5  -7       99.23       95.81      3.35 o 
   2   5  -7     1378.08     1351.45     20.60 o 
   3   5  -7       91.84       95.12      3.88 o 
   4   5  -7     1463.60     1434.74     24.19 o 
   5   5  -7       42.20       40.43      2.93 o 
   6   5  -7     1158.18     1100.42     21.18 o 
   7   5  -7       15.81       20.95      2.96 o 
   8   5  -7      499.20      498.03     11.66 o 
   9   5  -7       80.73       90.73      5.67 o 
  10   5  -7      720.13      671.48     16.20 o 
  11   5  -7      119.13      115.23      7.36 o 
  12   5  -7      682.39      654.70     15.95 o 
  13   5  -7       28.92       32.85      3.94 o 
  14   5  -7      389.95      401.16     11.93 o 
  15   5  -7       22.88       25.64      4.07 o 
  16   5  -7       74.99       78.35      5.81 o 
  17   5  -7        8.35       12.60      3.79 o 
  18   5  -7      120.41      111.62      7.18 o 
  19   5  -7       66.26       57.84      6.83 o 
  20   5  -7       70.29       72.70      8.18 o 
  21   5  -7       29.65       29.76      7.41 o 
  22   5  -7       34.31       26.07     11.55 o 
   1   6  -7     2083.92     2030.37     30.14 o 
   2   6  -7      939.48      889.53     15.18 o 
   3   6  -7      671.64      661.70     12.42 o 
   4   6  -7      266.94      253.11      6.94 o 
   5   6  -7      994.95     1008.41     19.31 o 
   6   6  -7        0.40        4.49      2.16 o 
   7   6  -7     1420.26     1401.59     31.39 o 
   8   6  -7      161.01      163.26      7.42 o 
   9   6  -7     1349.77     1314.41     25.85 o 
  10   6  -7       73.29       87.00      6.60 o 
  11   6  -7      568.80      549.61     13.96 o 
  12   6  -7        8.99        3.86      2.91 o 
  13   6  -7       84.04       82.83      5.48 o 
  14   6  -7       25.44       25.83      3.97 o 
  15   6  -7      116.40      114.51     10.26 o 
  16   6  -7       20.82       21.35      4.60 o 
  17   6  -7      250.35      246.00     11.32 o 
  18   6  -7       29.30       28.61      5.60 o 
  19   6  -7      160.00      165.78     11.89 o 
  20   6  -7        2.31       -5.74      5.74 o 
  21   6  -7       26.35       13.87      8.19 o 
   0   7  -7      742.93      739.90     21.63 o 
   1   7  -7       31.82       33.40      2.99 o 
   2   7  -7      655.88      638.17     13.25 o 
   3   7  -7      391.66      387.22     10.14 o 
   4   7  -7      354.71      344.26      7.68 o 
   5   7  -7       73.82       82.20      3.81 o 
   6   7  -7      484.42      481.39     12.11 o 
   7   7  -7      136.40      129.38      6.09 o 
   8   7  -7      944.18      923.76     22.70 o 
   9   7  -7      143.71      146.15     10.83 o 
  10   7  -7      377.00      379.44     11.06 o 
  11   7  -7       11.12       11.27      3.15 o 
  12   7  -7      152.39      166.67      7.50 o 
  13   7  -7       18.15       13.82      3.52 o 
  14   7  -7       69.44       62.26      6.05 o 
  15   7  -7       29.42       24.12      4.74 o 
  16   7  -7      107.91      111.98     11.53 o 
  17   7  -7       10.09       14.11      4.82 o 
  18   7  -7       55.65       59.69      8.40 o 
  19   7  -7        1.74       11.08      6.37 o 
  20   7  -7       15.00       11.76     12.60 o 
   1   8  -7      230.12      229.63      6.95 o 
   2   8  -7      129.82      121.57      5.08 o 
   3   8  -7      373.56      367.70      9.20 o 
   4   8  -7       83.52       81.44      4.45 o 
   5   8  -7      685.43      648.51     13.90 o 
   6   8  -7       40.93       39.19      3.54 o 
   7   8  -7      419.43      419.69     10.54 o 
   8   8  -7       26.71       26.18      4.18 o 
   9   8  -7      232.09      224.99      8.43 o 
  10   8  -7      102.48      106.14      5.35 o 
  11   8  -7      107.89      122.90      7.36 o 
  12   8  -7       10.33       14.00      3.97 o 
  13   8  -7      177.33      191.82     10.37 o 
  14   8  -7      117.34      118.59      8.25 o 
  15   8  -7      127.28      139.72     10.73 o 
  16   8  -7       51.74       59.87      6.76 o 
  17   8  -7       76.42       75.62      7.76 o 
  18   8  -7        3.48       -3.10      5.00 o 
   0   9  -7      163.68      161.54      8.56 o 
   1   9  -7       25.02       18.83      2.99 o 
   2   9  -7      260.00      266.23      8.00 o 
   3   9  -7       17.87       16.75      3.01 o 
   4   9  -7      274.35      275.70      8.31 o 
   5   9  -7       73.49       76.47      4.59 o 
   6   9  -7      169.46      155.32      6.18 o 
   7   9  -7       26.90       27.44      3.14 o 
   8   9  -7       64.00       68.75      5.83 o 
   9   9  -7      122.47      112.84      7.94 o 
  10   9  -7       54.40       60.93      5.30 o 
  11   9  -7       14.96       21.19      4.50 o 
  12   9  -7      122.37      118.04      8.03 o 
  13   9  -7       24.28       41.82      5.81 o 
  14   9  -7      102.77      112.58      9.03 o 
  15   9  -7       43.47       41.92      7.07 o 
  16   9  -7       54.66       57.34      7.08 o 
  17   9  -7        3.34       -0.71      6.22 o 
   1  10  -7      111.95      112.40      5.51 o 
   2  10  -7       66.98       72.95      4.63 o 
   3  10  -7      190.15      192.37      9.68 o 
   4  10  -7       46.97       53.88      5.04 o 
   5  10  -7      111.29      118.69      6.62 o 
   6  10  -7       15.35        8.11      3.41 o 
   7  10  -7       85.25       85.97      6.01 o 
   8  10  -7       22.17       19.90      4.05 o 
   9  10  -7       71.09       71.95      6.76 o 
  10  10  -7       58.30       52.14      7.22 o 
  11  10  -7       54.36       60.12      7.17 o 
  12  10  -7       23.57       27.84      6.09 o 
  13  10  -7       48.28       64.66      6.37 o 
  14  10  -7       13.44       11.02      4.37 o 
  15  10  -7       36.24       36.79      7.21 o 
   0  11  -7       36.28       39.51      6.24 o 
   1  11  -7       11.64        7.96      3.50 o 
   2  11  -7       69.07       70.74      5.31 o 
   3  11  -7       17.90       15.67      4.26 o 
   4  11  -7       84.44       77.07      5.50 o 
   5  11  -7        0.63        3.01      2.98 o 
   6  11  -7       16.28       14.65      3.62 o 
   7  11  -7        3.30        4.36      3.25 o 
   8  11  -7       26.12       24.27      4.30 o 
   9  11  -7       31.51       27.09      6.20 o 
  10  11  -7       48.84       58.95      7.04 o 
  11  11  -7        5.47        6.29      4.05 o 
  12  11  -7       33.73       45.38      5.85 o 
   1  12  -7       28.41       30.41      5.46 o 
   2  12  -7       27.47       30.09      5.51 o 
   3  12  -7       39.39       36.38      5.70 o 
   4  12  -7       18.15       14.11      4.32 o 
   5  12  -7       25.76       32.74      5.10 o 
   6  12  -7        3.26        7.20      3.91 o 
   7  12  -7       42.32       42.29      5.67 o 
   8  12  -7       10.11       12.53      4.16 o 
   9  12  -7       35.43       41.17      6.49 o 
   0  13  -7       27.11       35.70     13.44 o 
   1  13  -7        7.12       11.34     11.34 o 
   0   0  -6    19863.25    19390.77    740.11 o 
   2   0  -6     5013.55     5023.59    110.46 o 
   4   0  -6     3611.04     3735.21     67.59 o 
   6   0  -6     2568.21     2545.90     47.75 o 
   8   0  -6     3884.50     3913.39     75.74 o 
  10   0  -6     5255.55     5148.14    101.04 o 
  12   0  -6     1125.51     1086.68     24.44 o 
  14   0  -6      147.25      145.07      6.77 o 
  16   0  -6      695.65      673.83     17.99 o 
  18   0  -6      154.45      157.46      8.73 o 
  20   0  -6       74.23       83.39      8.00 o 
  22   0  -6       52.77       49.87      7.42 o 
  24   0  -6      161.57      179.16     22.26 o 
   1   1  -6     7330.67     7763.36    126.43 o 
   2   1  -6      101.33       88.47      3.14 o 
   3   1  -6     3774.99     3666.22     52.27 o 
   4   1  -6     2893.76     3078.27     43.95 o 
   5   1  -6     6002.33     6185.02     84.08 o 
   6   1  -6      822.72      808.11     13.05 o 
   7   1  -6     6944.76     6899.59     93.10 o 
   8   1  -6      518.49      527.81      9.16 o 
   9   1  -6     4906.66     4834.19     64.36 o 
  10   1  -6      174.62      183.51      4.97 o 
  11   1  -6     1435.02     1385.56     20.29 o 
  12   1  -6      104.42      118.42      4.11 o 
  13   1  -6      448.26      444.85      8.80 o 
  14   1  -6      126.41      121.41      4.50 o 
  15   1  -6      701.27      709.10     13.26 o 
  16   1  -6      133.00      135.70      5.13 o 
  17   1  -6      726.73      728.16     14.88 o 
  18   1  -6       17.01       20.68      3.32 o 
  19   1  -6      527.42      519.53     12.28 o 
  20   1  -6       42.11       42.82      4.18 o 
  21   1  -6      138.08      135.03      6.54 o 
  22   1  -6        6.39        9.26      3.68 o 
  23   1  -6       45.02       53.79      6.04 o 
  24   1  -6       19.26       27.73      6.14 o 
   0   2  -6     7049.25     7074.37    156.78 o 
   1   2  -6     1476.87     1571.16     23.19 o 
   2   2  -6     8236.44     8146.82    126.26 o 
   3   2  -6     1127.75     1159.95     19.19 o 
   4   2  -6     4411.14     4420.21     58.61 o 
   5   2  -6      150.02      145.02      3.45 o 
   6   2  -6     1454.36     1496.17     21.33 o 
   7   2  -6       61.84       58.25      2.38 o 
   8   2  -6     1170.94     1136.02     16.53 o 
   9   2  -6       46.13       53.58      2.52 o 
  10   2  -6      993.47     1017.45     16.23 o 
  11   2  -6      188.73      178.65      4.89 o 
  12   2  -6     2197.88     2117.45     31.48 o 
  13   2  -6       64.28       67.76      3.42 o 
  14   2  -6     1784.95     1749.45     26.76 o 
  15   2  -6       10.79       11.29      2.63 o 
  16   2  -6      308.11      293.86      8.08 o 
  17   2  -6       31.80       29.05      3.37 o 
  18   2  -6      127.78      128.50      6.31 o 
  19   2  -6        9.44       14.74      3.40 o 
  20   2  -6       21.69       26.09      4.58 o 
  21   2  -6        6.44        9.69      3.64 o 
  22   2  -6       84.06       94.74      6.51 o 
  23   2  -6        6.52        4.59      3.86 o 
  24   2  -6      111.46      125.19      8.70 o 
   1   3  -6     2142.48     2262.13     35.45 o 
   2   3  -6      107.56      103.20      3.08 o 
   3   3  -6     7728.85     7830.17    102.25 o 
   4   3  -6      423.58      444.84      8.63 o 
   5   3  -6     5833.13     5592.60     79.23 o 
   6   3  -6      251.26      264.74      5.95 o 
   7   3  -6     2066.48     2061.10     29.41 o 
   8   3  -6       32.49       37.90      2.49 o 
   9   3  -6      444.44      472.20      8.90 o 
  10   3  -6       43.92       46.32      2.61 o 
  11   3  -6     1169.06     1116.20     19.78 o 
  12   3  -6      304.31      342.72     11.21 o 
  13   3  -6     1449.88     1341.51     24.19 o 
  14   3  -6       75.24       83.28      5.74 o 
  15   3  -6      815.36      786.13     18.12 o 
  16   3  -6      207.16      207.63      8.17 o 
  17   3  -6      448.37      445.01     13.01 o 
  18   3  -6       13.04       10.91      3.45 o 
  19   3  -6      182.78      196.08      8.79 o 
  20   3  -6       32.90       36.85      4.59 o 
  21   3  -6      198.69      228.75     10.01 o 
  22   3  -6        0.70        3.76      3.53 o 
  23   3  -6       79.69       80.48      7.34 o 
   0   4  -6     1985.98     1969.97     39.46 o 
   1   4  -6      197.34      186.86      4.22 o 
   2   4  -6     3025.55     2910.40     43.39 o 
   3   4  -6      415.72      404.61      6.98 o 
   4   4  -6     3212.92     3180.19     43.49 o 
   5   4  -6       54.65       60.61      3.04 o 
   6   4  -6     1479.15     1472.84     23.85 o 
   7   4  -6       64.38       64.16      3.04 o 
   8   4  -6      510.22      504.00     11.11 o 
   9   4  -6       72.68       68.70      4.00 o 
  10   4  -6     1043.35      977.20     20.31 o 
  11   4  -6      214.03      203.61      7.25 o 
  12   4  -6     1991.93     1924.82     37.53 o 
  13   4  -6        1.09        3.99      2.76 o 
  14   4  -6      842.08      866.89     19.62 o 
  15   4  -6      206.56      217.06      8.34 o 
  16   4  -6      181.92      183.15      7.89 o 
  17   4  -6        1.30        8.60      3.33 o 
  18   4  -6      117.27      113.27      8.72 o 
  19   4  -6       76.40       90.53      6.63 o 
  20   4  -6       87.70       93.66      7.00 o 
  21   4  -6       47.40       51.97      6.91 o 
  22   4  -6      128.59      142.57     10.02 o 
  23   4  -6        0.05        0.01      4.43 o 
   1   5  -6     2585.62     2559.81     35.09 o 
   2   5  -6      873.30      867.12     12.40 o 
   3   5  -6     1818.28     1737.25     27.09 o 
   4   5  -6      317.87      310.34     11.80 o 
   5   5  -6     1437.80     1341.48     26.53 o 
   6   5  -6      146.83      152.62      5.71 o 
   7   5  -6     2016.22     1991.87     41.59 o 
   8   5  -6       79.12       78.70      4.37 o 
   9   5  -6     1418.33     1431.07     27.83 o 
  10   5  -6      103.31      116.26      5.51 o 
  11   5  -6     1055.04     1041.66     23.71 o 
  12   5  -6       84.71       80.30      5.06 o 
  13   5  -6      176.95      174.96      7.16 o 
  14   5  -6        4.27        9.93      2.97 o 
  15   5  -6       47.15       48.52      4.73 o 
  16   5  -6       17.04       20.72      3.87 o 
  17   5  -6      435.97      435.94     13.21 o 
  18   5  -6       55.06       60.29      6.54 o 
  19   5  -6      360.98      357.13     16.95 o 
  20   5  -6        2.51        5.38      4.51 o 
  21   5  -6       77.98       74.32      7.81 o 
  22   5  -6       10.64        9.13      5.32 o 
   0   6  -6     4153.03     4013.89     78.00 o 
   1   6  -6      321.39      297.86      9.60 o 
   2   6  -6     1522.58     1541.04     24.59 o 
   3   6  -6       90.12       90.13      3.85 o 
   4   6  -6      476.37      465.07     10.58 o 
   5   6  -6       18.57       19.56      2.62 o 
   6   6  -6      587.26      563.48     12.90 o 
   7   6  -6      196.79      193.03      6.87 o 
   8   6  -6     1191.66     1172.18     27.19 o 
   9   6  -6      211.06      216.52      8.43 o 
  10   6  -6      754.59      757.95     17.70 o 
  11   6  -6       39.20       42.12      4.09 o 
  12   6  -6      325.42      326.35     10.15 o 
  13   6  -6       39.13       40.98      4.30 o 
  14   6  -6      232.25      229.46      8.79 o 
  15   6  -6       15.68       17.52      4.04 o 
  16   6  -6      107.55      108.76      7.67 o 
  17   6  -6       16.35       23.11      4.87 o 
  18   6  -6      114.53      117.80      8.46 o 
  19   6  -6        8.92       10.59      4.82 o 
  20   6  -6       27.87       23.38      5.73 o 
  21   6  -6       12.96        4.13      5.07 o 
   1   7  -6      980.95      946.03     17.30 o 
   2   7  -6      127.20      125.42      4.98 o 
   3   7  -6      724.70      722.70     14.17 o 
   4   7  -6      188.86      189.28      5.92 o 
   5   7  -6      797.94      790.42     15.75 o 
   6   7  -6       27.58       31.06      3.42 o 
   7   7  -6      525.25      544.06     13.51 o 
   8   7  -6      115.04      118.79      5.87 o 
   9   7  -6     1068.09     1030.31     24.66 o 
  10   7  -6       26.45       34.55      3.63 o 
  11   7  -6      299.08      299.87      9.54 o 
  12   7  -6        1.83        1.00      2.67 o 
  13   7  -6       91.93       90.29      6.73 o 
  14   7  -6       38.77       39.95      5.20 o 
  15   7  -6      170.16      183.46      9.57 o 
  16   7  -6       39.71       44.47      6.03 o 
  17   7  -6      187.51      197.21     10.63 o 
  18   7  -6        8.11       10.48      4.91 o 
  19   7  -6       79.66       85.78      8.25 o 
  20   7  -6        4.31        1.72      4.73 o 
   0   8  -6     1338.37     1306.55     33.92 o 
   1   8  -6       41.20       38.18      3.30 o 
   2   8  -6      519.16      501.75     11.19 o 
   3   8  -6      139.89      150.16      5.57 o 
   4   8  -6      188.48      182.58      6.21 o 
   5   8  -6       35.26       37.34      3.36 o 
   6   8  -6      409.39      392.84     10.39 o 
   7   8  -6       98.91      102.34      4.79 o 
   8   8  -6      190.00      195.66      6.88 o 
   9   8  -6       50.38       52.21      4.52 o 
  10   8  -6      159.63      157.20      9.78 o 
  11   8  -6       25.05       26.86      4.34 o 
  12   8  -6      256.03      274.08     19.34 o 
  13   8  -6        2.04        2.55      3.53 o 
  14   8  -6      144.81      149.12     12.31 o 
  15   8  -6       32.95       36.82      5.68 o 
  16   8  -6      108.53      106.74      9.28 o 
  17   8  -6       12.24       12.51      4.98 o 
  18   8  -6       16.00       13.17      5.27 o 
  19   8  -6        0.80        0.09      4.78 o 
   1   9  -6      228.28      226.77      6.98 o 
   2   9  -6       14.38       13.67      2.64 o 
   3   9  -6      206.96      217.63      7.02 o 
   4   9  -6       65.71       71.27      4.38 o 
   5   9  -6      552.75      508.47     12.25 o 
   6   9  -6      121.74      104.02      4.78 o 
   7   9  -6      378.22      372.07     11.31 o 
   8   9  -6       67.47       65.25      5.21 o 
   9   9  -6       57.95       60.19      5.20 o 
  10   9  -6      136.62      132.54     10.55 o 
  11   9  -6      112.81      107.97      7.53 o 
  12   9  -6       20.27       22.75      4.91 o 
  13   9  -6      164.31      176.52      9.68 o 
  14   9  -6       90.99       96.04      6.99 o 
  15   9  -6       41.72       47.72      6.46 o 
  16   9  -6       30.14       36.43      6.11 o 
  17   9  -6       24.25       28.44      5.84 o 
   0  10  -6       92.13       83.49      6.00 o 
   1  10  -6        1.24        0.63      2.22 o 
   2  10  -6      192.91      184.44      6.98 o 
   3  10  -6        7.41        6.21      2.86 o 
   4  10  -6      245.33      263.15      9.39 o 
   5  10  -6       14.95       15.94      3.59 o 
   6  10  -6       75.83       94.13      6.15 o 
   7  10  -6        4.59        0.20      2.98 o 
   8  10  -6       28.65       23.60      4.13 o 
   9  10  -6       61.57       63.24      5.16 o 
  10  10  -6       75.47       75.69      6.18 o 
  11  10  -6       58.22       56.10      5.83 o 
  12  10  -6      132.71      139.42      8.06 o 
  13  10  -6       10.13       13.05      4.31 o 
  14  10  -6       53.78       60.56      7.23 o 
  15  10  -6       18.51       24.85      5.51 o 
  16  10  -6       10.82       17.74      7.87 o 
   1  11  -6      147.00      158.29      7.81 o 
   2  11  -6      129.91      137.80      7.50 o 
   3  11  -6       43.18       42.02      5.84 o 
   4  11  -6       48.30       48.04      4.88 o 
   5  11  -6       53.23       46.40      4.88 o 
   6  11  -6       12.30       16.96      3.66 o 
   7  11  -6      112.45      118.02      6.73 o 
   8  11  -6       27.55       33.00      4.70 o 
   9  11  -6       52.89       57.98      5.48 o 
  10  11  -6        5.76        7.10      5.59 o 
  11  11  -6       42.55       60.64      6.25 o 
  12  11  -6       10.66       15.54      4.64 o 
  13  11  -6       12.83        7.40      4.38 o 
   0  12  -6       66.38       69.85      9.79 o 
   1  12  -6       13.33       12.08      4.51 o 
   2  12  -6       38.14       33.24      5.88 o 
   3  12  -6       25.36       25.01      5.11 o 
   4  12  -6       37.20       42.12      5.75 o 
   5  12  -6        3.29        0.89      3.61 o 
   6  12  -6       30.34       30.46      5.09 o 
   7  12  -6       32.96       31.44      5.03 o 
   8  12  -6       13.67       11.65      4.46 o 
   9  12  -6       13.66       11.94      4.68 o 
  10  12  -6       29.65       28.42      5.83 o 
   1  13  -6       17.86       13.74      4.82 o 
   2  13  -6       33.29       25.71      6.49 o 
   3  13  -6       18.57       17.43      5.05 o 
   4  13  -6       25.38       24.09      5.46 o 
   5  13  -6       21.78       10.92     11.76 o 
   1   0  -5    20887.30    20983.66    538.78 o 
   3   0  -5     2634.42     2534.19     47.85 o 
   5   0  -5     1459.98     1394.43     27.48 o 
   7   0  -5    12006.07    11946.02    224.45 o 
   9   0  -5     4338.69     4392.62     83.30 o 
  11   0  -5     2177.23     2155.67     42.93 o 
  13   0  -5      713.04      695.07     16.79 o 
  15   0  -5      370.08      378.31     11.81 o 
  17   0  -5      701.37      671.65     18.48 o 
  19   0  -5     1048.07     1068.55     26.77 o 
  21   0  -5       93.98       98.67      9.30 o 
  23   0  -5       21.22       27.75      6.20 o 
   0   1  -5    13415.49    12787.48    274.64 o 
   1   1  -5     1586.08     1666.82     26.32 o 
   2   1  -5     8706.79     8726.81    115.61 o 
   3   1  -5     1543.90     1679.23     23.09 o 
   4   1  -5     2327.35     2474.29     31.98 o 
   5   1  -5     1282.17     1321.65     19.87 o 
   6   1  -5     2654.48     2619.95     36.43 o 
   7   1  -5     1042.57     1010.83     15.18 o 
   8   1  -5     1981.09     1922.55     27.22 o 
   9   1  -5       28.26       36.02      2.48 o 
  10   1  -5     3155.94     3047.18     43.18 o 
  11   1  -5      480.45      480.45      9.10 o 
  12   1  -5     2154.03     2121.46     32.94 o 
  13   1  -5       49.61       56.32      3.27 o 
  14   1  -5      707.06      681.81     13.35 o 
  15   1  -5      120.66      114.89      4.86 o 
  16   1  -5      637.17      624.79     12.02 o 
  17   1  -5       66.08       66.67      3.99 o 
  18   1  -5      218.30      218.16      7.60 o 
  19   1  -5        1.17        4.69      2.82 o 
  20   1  -5       27.18       28.47      3.72 o 
  21   1  -5        1.77        3.28      2.83 o 
  22   1  -5       47.05       51.41      4.76 o 
  23   1  -5        4.83       13.88      3.87 o 
  24   1  -5      177.20      193.61      9.78 o 
   1   2  -5     4447.67     4604.56     64.50 o 
   2   2  -5       15.24       15.83      1.25 o 
   3   2  -5     3139.41     3108.05     46.78 o 
   4   2  -5      721.02      750.39     12.65 o 
   5   2  -5     7935.11     7823.71    102.36 o 
   6   2  -5      665.36      734.12     11.11 o 
   7   2  -5     4026.08     4066.69     61.76 o 
   8   2  -5       16.12       14.11      1.56 o 
   9   2  -5     2861.74     2800.89     41.12 o 
  10   2  -5      445.78      472.21      9.04 o 
  11   2  -5     1509.36     1458.91     22.41 o 
  12   2  -5       64.96       66.07      3.44 o 
  13   2  -5      804.72      739.77     13.49 o 
  14   2  -5      259.50      251.72      8.34 o 
  15   2  -5      379.19      367.18      8.85 o 
  16   2  -5      153.86      152.82      6.28 o 
  17   2  -5      660.34      668.49     15.18 o 
  18   2  -5       61.20       63.73      5.57 o 
  19   2  -5      343.43      356.11     10.52 o 
  20   2  -5       53.67       49.04      5.06 o 
  21   2  -5      310.03      301.26     10.32 o 
  22   2  -5        3.99        1.36      3.43 o 
  23   2  -5       69.26       62.99      5.87 o 
  24   2  -5       16.20       19.82      4.69 o 
   0   3  -5     1912.20     1835.76     35.64 o 
   1   3  -5      448.34      504.22      9.67 o 
   2   3  -5     3072.42     2969.88     46.25 o 
   3   3  -5      354.54      385.76      6.68 o 
   4   3  -5     8678.82     8842.20    115.82 o 
   5   3  -5       24.56       24.75      1.74 o 
   6   3  -5     3331.16     3440.51     48.71 o 
   7   3  -5      286.97      322.96      6.41 o 
   8   3  -5      451.72      440.36      8.01 o 
   9   3  -5       69.52       65.27      2.80 o 
  10   3  -5      363.47      364.23      7.53 o 
  11   3  -5       97.19       89.96      3.64 o 
  12   3  -5     2726.78     2627.79     43.72 o 
  13   3  -5      101.08      104.43      4.84 o 
  14   3  -5     2379.11     2330.57     39.66 o 
  15   3  -5       74.95       72.97      4.58 o 
  16   3  -5      160.58      157.99      6.97 o 
  17   3  -5        1.67        5.25      2.76 o 
  18   3  -5      117.65      115.43      8.03 o 
  19   3  -5        2.13        8.22      3.25 o 
  20   3  -5       43.72       58.52      5.71 o 
  21   3  -5       28.02       24.83      4.83 o 
  22   3  -5      142.68      164.34     10.29 o 
  23   3  -5        4.66       -4.22      4.22 o 
  24   3  -5       96.99       84.78     10.87 o 
   1   4  -5     4174.24     4220.85     55.21 o 
   2   4  -5     2372.25     2422.95     35.46 o 
   3   4  -5     4301.47     4313.02     61.30 o 
   4   4  -5      469.00      469.04      8.71 o 
   5   4  -5     2760.12     2560.72     40.99 o 
   6   4  -5      784.89      822.82     16.02 o 
   7   4  -5     2321.51     2354.43     36.67 o 
   8   4  -5      397.20      412.50      8.85 o 
   9   4  -5      913.71      950.53     18.54 o 
  10   4  -5      186.07      185.79      6.42 o 
  11   4  -5     1100.11     1078.24     24.49 o 
  12   4  -5      208.08      230.44     10.41 o 
  13   4  -5      706.13      698.79     15.91 o 
  14   4  -5      156.09      160.72      6.95 o 
  15   4  -5      354.01      344.53     10.73 o 
  16   4  -5       67.48       58.70      4.98 o 
  17   4  -5      300.39      293.55     10.19 o 
  18   4  -5        0.73        0.54      2.89 o 
  19   4  -5      429.08      432.50     13.47 o 
  20   4  -5       15.70       19.27      4.90 o 
  21   4  -5       87.08       81.16      7.80 o 
  22   4  -5       10.72       13.14      5.24 o 
  23   4  -5       32.95       25.94      6.29 o 
   0   5  -5     5228.19     5047.43     96.22 o 
   1   5  -5      286.44      282.79      5.58 o 
   2   5  -5     2275.88     2223.07     33.32 o 
   3   5  -5        4.57        3.97      1.30 o 
   4   5  -5      986.22      989.55     18.76 o 
   5   5  -5        0.92        2.89      1.90 o 
   6   5  -5     1223.99     1234.13     23.95 o 
   7   5  -5       57.46       70.38      4.58 o 
   8   5  -5      835.07      798.23     16.25 o 
   9   5  -5      199.79      207.54      7.09 o 
  10   5  -5      921.36      887.70     21.05 o 
  11   5  -5      109.65       99.51      4.61 o 
  12   5  -5      691.90      672.49     16.14 o 
  13   5  -5       40.10       45.14      4.69 o 
  14   5  -5      659.05      648.58     15.95 o 
  15   5  -5       49.46       67.59      5.12 o 
  16   5  -5      250.03      257.14      9.41 o 
  17   5  -5        5.19        5.07      3.71 o 
  18   5  -5       63.20       54.41      6.40 o 
  19   5  -5      117.36      128.07     12.19 o 
  20   5  -5       34.24       37.58      6.14 o 
  21   5  -5       30.41       23.00      5.55 o 
  22   5  -5       26.41       21.90      7.11 o 
   1   6  -5     1670.52     1640.95     24.36 o 
   2   6  -5      827.26      793.89     14.70 o 
   3   6  -5     1283.20     1263.04     21.47 o 
   4   6  -5      142.06      142.29      5.24 o 
   5   6  -5     1336.05     1365.04     26.16 o 
   6   6  -5       50.01       45.01      3.53 o 
   7   6  -5     1415.54     1410.24     27.80 o 
   8   6  -5      114.37      116.95      6.16 o 
   9   6  -5     1439.22     1436.03     31.14 o 
  10   6  -5       21.11       28.95      3.18 o 
  11   6  -5      598.93      590.25     12.60 o 
  12   6  -5       11.48       12.49      3.11 o 
  13   6  -5      103.01      104.62      5.91 o 
  14   6  -5        8.02        7.33      2.84 o 
  15   6  -5      109.28      113.04      7.40 o 
  16   6  -5       48.66       62.97      6.26 o 
  17   6  -5      397.26      403.15     14.66 o 
  18   6  -5       43.88       55.13      6.48 o 
  19   6  -5      191.70      199.42     13.79 o 
  20   6  -5        5.34        3.26      4.45 o 
  21   6  -5       42.62       32.02      6.20 o 
  22   6  -5       13.51       13.10      5.59 o 
   0   7  -5     1027.87     1043.09     26.18 o 
   1   7  -5      289.29      276.59      7.19 o 
   2   7  -5     1058.26     1025.41     18.70 o 
   3   7  -5      224.73      218.14      6.18 o 
   4   7  -5      297.09      297.39      8.33 o 
   5   7  -5      125.86      122.29      4.60 o 
   6   7  -5      671.32      652.77     14.43 o 
   7   7  -5      379.93      366.80     10.19 o 
   8   7  -5     1193.26     1162.79     21.59 o 
   9   7  -5      138.06      147.63      6.48 o 
  10   7  -5      334.47      356.44      9.50 o 
  11   7  -5        6.05       10.06      2.76 o 
  12   7  -5      199.68      197.06      9.00 o 
  13   7  -5       37.76       38.49      4.85 o 
  14   7  -5      184.49      193.13      9.48 o 
  15   7  -5       18.03       16.58      4.24 o 
  16   7  -5      157.56      153.49      9.27 o 
  17   7  -5       16.55       22.61      5.18 o 
  18   7  -5       57.91       54.11      6.79 o 
  19   7  -5        7.70        0.87      4.35 o 
  20   7  -5       13.06        5.37      4.95 o 
  21   7  -5        8.04        8.15      6.13 o 
   1   8  -5      125.95      120.68      4.73 o 
   2   8  -5      165.26      174.09      5.72 o 
   3   8  -5      873.69      834.12     16.06 o 
   4   8  -5       45.50       50.19      3.51 o 
   5   8  -5     1018.06      979.43     18.55 o 
   6   8  -5       86.85       96.43      4.33 o 
   7   8  -5      684.50      690.34     13.42 o 
   8   8  -5        2.76        5.22      2.42 o 
   9   8  -5      235.52      235.40      8.41 o 
  10   8  -5       63.10       62.15      5.46 o 
  11   8  -5       91.24       97.07      8.74 o 
  12   8  -5        9.84       12.95      3.80 o 
  13   8  -5      178.91      175.00      9.00 o 
  14   8  -5      137.30      139.57      8.62 o 
  15   8  -5      164.76      168.47     10.73 o 
  16   8  -5       47.24       47.31      6.28 o 
  17   8  -5       94.43      110.71      8.62 o 
  18   8  -5        1.63        1.70      4.24 o 
  19   8  -5       41.83       45.77      6.69 o 
   0   9  -5      600.27      553.32     25.22 o 
   1   9  -5       17.53       14.68      2.70 o 
   2   9  -5      446.39      449.65      9.86 o 
   3   9  -5      126.06      133.34      5.12 o 
   4   9  -5      404.72      378.59      9.15 o 
   5   9  -5       10.15       11.14      2.79 o 
   6   9  -5      107.09      127.50      6.38 o 
   7   9  -5       19.98       18.11      3.46 o 
   8   9  -5       59.79       60.26      5.31 o 
   9   9  -5      198.99      196.78      8.03 o 
  10   9  -5      138.11      128.25      7.77 o 
  11   9  -5       20.25       19.24      3.86 o 
  12   9  -5      278.81      272.79     10.15 o 
  13   9  -5        1.66        9.56      3.81 o 
  14   9  -5      136.97      135.92      7.93 o 
  15   9  -5       23.61       22.34      5.46 o 
  16   9  -5       49.41       57.83      6.88 o 
  17   9  -5        6.47       11.29      5.07 o 
  18   9  -5        3.17        1.74      4.52 o 
   1  10  -5      187.65      176.02      6.47 o 
   2  10  -5       85.85       79.10      4.99 o 
   3  10  -5      205.80      212.51     10.55 o 
   4  10  -5      103.06      110.80      5.84 o 
   5  10  -5      269.33      269.49      8.91 o 
   6  10  -5       17.50       21.32      3.50 o 
   7  10  -5      105.42      101.08      5.86 o 
   8  10  -5       46.94       43.23      4.41 o 
   9  10  -5       55.76       52.57      4.76 o 
  10  10  -5       62.69       63.32      6.29 o 
  11  10  -5       51.33       53.88      5.42 o 
  12  10  -5       11.95       11.38      4.03 o 
  13  10  -5       92.83      105.15      7.33 o 
  14  10  -5       31.09       29.42      5.06 o 
  15  10  -5       46.00       50.24      6.79 o 
  16  10  -5       18.78       19.14      5.46 o 
   0  11  -5       79.51       76.49      9.32 o 
   1  11  -5       25.88       19.96      4.42 o 
   2  11  -5      127.24      127.44      7.10 o 
   3  11  -5       32.32       30.41      4.37 o 
   4  11  -5       98.49      105.18      6.91 o 
   5  11  -5       20.27       16.85      3.54 o 
   6  11  -5       18.89       19.19      3.60 o 
   7  11  -5       24.11       22.60      3.85 o 
   8  11  -5       41.73       56.05      5.17 o 
   9  11  -5       38.69       45.30      5.78 o 
  10  11  -5      112.93      110.60      7.43 o 
  11  11  -5       24.15       23.01      4.77 o 
  12  11  -5       47.96       58.97      6.23 o 
  13  11  -5        7.80        8.39      4.35 o 
  14  11  -5       15.75       13.18      4.61 o 
   1  12  -5       74.66       78.29      7.27 o 
   2  12  -5      107.45      111.78      8.19 o 
   3  12  -5       28.47       31.98      5.24 o 
   4  12  -5       52.99       66.21      6.67 o 
   5  12  -5       15.27       10.63      4.30 o 
   6  12  -5        6.92       13.53      4.17 o 
   7  12  -5       68.75       71.10      6.49 o 
   8  12  -5       29.44       27.83      5.13 o 
   9  12  -5       61.75       69.51      6.71 o 
  10  12  -5        3.26       11.40      4.76 o 
  11  12  -5       16.73       13.20      4.83 o 
   0  13  -5       31.79       23.95      9.87 o 
   1  13  -5        8.08       11.35      4.74 o 
   2  13  -5       14.81       15.04      5.23 o 
   3  13  -5       61.01       68.65      7.32 o 
   4  13  -5       18.09       15.00      4.68 o 
   5  13  -5        0.90       -0.30      3.96 o 
   6  13  -5       12.37       13.29      4.85 o 
   0   0  -4    18628.09    18008.41    686.35 o 
   2   0  -4     5749.69     5942.24    120.58 o 
   4   0  -4     3621.04     3743.91     77.90 o 
   6   0  -4     2035.24     2106.58     42.93 o 
   8   0  -4     2284.76     2149.83     41.41 o 
  10   0  -4     5148.60     5166.58    100.47 o 
  12   0  -4     1124.59     1087.01     28.69 o 
  14   0  -4      910.89      850.96     26.05 o 
  16   0  -4      645.63      638.90     19.40 o 
  18   0  -4      368.25      364.66     12.54 o 
  20   0  -4       73.88       62.64      6.12 o 
  22   0  -4       56.81       48.04      7.17 o 
  24   0  -4      191.58      224.92     16.48 o 
   1   1  -4     2832.50     2971.93     56.69 o 
   2   1  -4     5957.05     6240.48     93.31 o 
   3   1  -4     3370.76     3428.05     43.70 o 
   4   1  -4      629.65      651.16      9.88 o 
   5   1  -4     4711.77     4751.73     65.30 o 
   6   1  -4     1428.50     1389.47     20.72 o 
   7   1  -4     6375.96     6038.44     85.91 o 
   8   1  -4      136.58      139.71      3.82 o 
   9   1  -4     3469.96     3327.73     48.95 o 
  10   1  -4      176.72      172.76      4.82 o 
  11   1  -4      532.70      530.31     10.14 o 
  12   1  -4      142.35      149.66      4.75 o 
  13   1  -4      772.33      735.27     12.92 o 
  14   1  -4       37.12       40.97      3.05 o 
  15   1  -4      726.97      711.45     13.62 o 
  16   1  -4      260.22      257.21      7.31 o 
  17   1  -4      838.60      853.67     16.39 o 
  18   1  -4       51.22       56.29      4.16 o 
  19   1  -4      761.90      737.13     16.74 o 
  20   1  -4       24.09       20.47      3.62 o 
  21   1  -4      122.94      125.97      6.76 o 
  22   1  -4        1.85       -2.36      2.69 o 
  23   1  -4       29.91       35.57      4.34 o 
  24   1  -4       23.27       18.56      4.78 o 
  25   1  -4       16.58       18.07      5.46 o 
   0   2  -4     1209.00     1156.42     36.64 o 
   1   2  -4     2135.87     2308.66     34.91 o 
   2   2  -4     7591.34     7722.94    101.40 o 
   3   2  -4     4809.97     5080.85     66.90 o 
   4   2  -4     7381.75     7775.18    117.77 o 
   5   2  -4      239.73      245.31      5.17 o 
   6   2  -4      765.70      682.85     11.31 o 
   7   2  -4     2232.44     2407.98     35.66 o 
   8   2  -4      481.31      458.06      8.27 o 
   9   2  -4       11.13        9.77      1.41 o 
  10   2  -4     1114.42     1098.53     17.30 o 
  11   2  -4      237.46      232.16      5.90 o 
  12   2  -4     3462.17     3419.05     50.88 o 
  13   2  -4       46.28       58.02      3.31 o 
  14   2  -4     2026.54     1913.79     30.81 o 
  15   2  -4      191.35      190.77      6.88 o 
  16   2  -4      381.85      377.25      9.12 o 
  17   2  -4       38.89       41.83      4.23 o 
  18   2  -4       86.09       91.42      5.30 o 
  19   2  -4        7.37        9.56      3.26 o 
  20   2  -4       29.07       34.15      4.14 o 
  21   2  -4        1.45        3.74      3.52 o 
  22   2  -4      110.11      119.91      7.77 o 
  23   2  -4       10.66       15.73      4.68 o 
  24   2  -4      189.71      201.99     11.74 o 
   1   3  -4      969.09      942.24     14.00 o 
   2   3  -4       58.97       70.05      2.39 o 
   3   3  -4     5407.66     5537.29     75.63 o 
   4   3  -4      510.44      528.91      8.89 o 
   5   3  -4     7786.31     7660.68    126.07 o 
   6   3  -4      303.65      321.49      6.12 o 
   7   3  -4     2578.19     2529.51     39.92 o 
   8   3  -4       24.74       36.85      3.29 o 
   9   3  -4      439.60      446.76      8.40 o 
  10   3  -4       98.79       96.68      3.45 o 
  11   3  -4      563.13      534.32     11.57 o 
  12   3  -4      124.98      114.34      4.27 o 
  13   3  -4      896.64      834.19     14.92 o 
  14   3  -4      265.10      265.77      7.92 o 
  15   3  -4      671.74      638.45     13.87 o 
  16   3  -4       33.44       31.84      4.01 o 
  17   3  -4      510.87      506.35     13.76 o 
  18   3  -4       12.46       13.25      3.36 o 
  19   3  -4      212.31      233.94      9.37 o 
  20   3  -4        3.72        2.62      3.31 o 
  21   3  -4      217.60      235.68     10.08 o 
  22   3  -4        5.03        7.86      4.65 o 
  23   3  -4       36.84       44.39      6.87 o 
  24   3  -4        1.13        4.46      5.27 o 
   0   4  -4     6304.74     6404.19    120.16 o 
   1   4  -4       64.87       62.25      2.31 o 
   2   4  -4     3533.14     3542.34     56.77 o 
   3   4  -4       41.12       42.58      2.79 o 
   4   4  -4     1098.47     1013.15     18.65 o 
   5   4  -4      536.45      619.59     12.91 o 
   6   4  -4     1352.21     1314.87     22.02 o 
   7   4  -4       62.60       68.37      3.19 o 
   8   4  -4      601.85      575.87     11.68 o 
   9   4  -4      281.23      302.97      7.23 o 
  10   4  -4     1023.52     1008.57     17.73 o 
  11   4  -4      307.33      294.57      6.82 o 
  12   4  -4     2285.90     2253.47     42.54 o 
  13   4  -4        2.49        4.61      2.55 o 
  14   4  -4      991.41     1016.65     21.63 o 
  15   4  -4      323.29      327.06     10.16 o 
  16   4  -4      142.95      142.87      7.82 o 
  17   4  -4        1.24       -1.37      3.54 o 
  18   4  -4       19.96       22.21      3.99 o 
  19   4  -4       78.28       73.28      7.05 o 
  20   4  -4       77.83       68.17      7.23 o 
  21   4  -4       64.57       57.14      7.05 o 
  22   4  -4      141.28      157.63     10.41 o 
  23   4  -4        0.06        2.66      4.59 o 
   1   5  -4      777.60      725.59     11.54 o 
   2   5  -4     1819.29     1887.56     28.29 o 
   3   5  -4     2741.49     2797.91     48.19 o 
   4   5  -4      594.22      588.09     12.53 o 
   5   5  -4     1262.13     1180.71     23.54 o 
   6   5  -4      459.16      449.81     10.75 o 
   7   5  -4     1723.50     1670.19     30.56 o 
   8   5  -4      234.04      245.38     11.52 o 
   9   5  -4     1977.62     1970.69     31.96 o 
  10   5  -4      124.46      130.26      5.10 o 
  11   5  -4      787.70      780.01     15.06 o 
  12   5  -4      158.27      159.55      6.68 o 
  13   5  -4       54.35       62.05      4.54 o 
  14   5  -4       51.25       55.26      5.18 o 
  15   5  -4      114.11      124.44      6.44 o 
  16   5  -4       18.66       26.09      4.08 o 
  17   5  -4      318.98      322.02     12.34 o 
  18   5  -4       33.05       44.12      7.34 o 
  19   5  -4      412.05      408.78     15.26 o 
  20   5  -4        2.59        5.17      4.41 o 
  21   5  -4       59.64       67.89      7.44 o 
  22   5  -4        2.12        6.30      4.82 o 
  23   5  -4       10.33       12.77      5.48 o 
   0   6  -4     4525.49     4318.63     96.00 o 
   1   6  -4      245.05      238.50      6.22 o 
   2   6  -4     2172.38     2133.04     31.93 o 
   3   6  -4       79.83       79.79      3.38 o 
   4   6  -4       20.44       23.87      2.19 o 
   5   6  -4      278.79      270.52      7.52 o 
   6   6  -4      233.49      243.90     13.46 o 
   7   6  -4      250.33      227.16      8.22 o 
   8   6  -4     1248.72     1246.20     22.63 o 
   9   6  -4      538.12      523.25     12.71 o 
  10   6  -4     1126.18     1107.00     20.81 o 
  11   6  -4      169.72      177.03      6.17 o 
  12   6  -4      309.74      296.38     11.20 o 
  13   6  -4       73.08       64.99      4.73 o 
  14   6  -4      286.75      283.67     10.95 o 
  15   6  -4       61.33       64.18      6.97 o 
  16   6  -4      175.19      177.38      9.24 o 
  17   6  -4        4.65        9.92      4.37 o 
  18   6  -4       76.33       90.93      7.83 o 
  19   6  -4       61.67       60.80      7.05 o 
  20   6  -4       20.51       18.09      5.37 o 
  21   6  -4        8.98        6.20      4.48 o 
  22   6  -4       12.69       13.30      5.48 o 
   1   7  -4     1795.88     1753.22     28.42 o 
   2   7  -4      308.51      291.84      8.82 o 
   3   7  -4      169.33      163.82      4.91 o 
   4   7  -4      228.76      219.85      6.08 o 
   5   7  -4      664.90      658.11     13.09 o 
   6   7  -4       81.21       87.73      4.21 o 
   7   7  -4      781.12      795.60     16.02 o 
   8   7  -4       70.54       77.02      5.17 o 
   9   7  -4      771.54      775.95     15.70 o 
  10   7  -4       51.88       51.88      3.77 o 
  11   7  -4      315.02      303.52     10.39 o 
  12   7  -4        4.53        9.73      3.38 o 
  13   7  -4      167.27      152.70      8.09 o 
  14   7  -4      125.56      122.37      7.67 o 
  15   7  -4       66.08       75.39      9.88 o 
  16   7  -4       79.72       90.05      7.41 o 
  17   7  -4      306.85      315.67     14.07 o 
  18   7  -4       14.75        7.85      4.52 o 
  19   7  -4      110.67      122.42      9.14 o 
  20   7  -4        5.79        4.56      4.51 o 
  21   7  -4       14.87        9.85      5.14 o 
   0   8  -4      424.93      420.80     13.49 o 
   1   8  -4       62.90       61.53      3.50 o 
   2   8  -4      247.63      248.03      6.47 o 
   3   8  -4      634.93      609.75     11.73 o 
   4   8  -4      811.44      803.11     14.54 o 
   5   8  -4       29.99       38.51      2.94 o 
   6   8  -4      251.33      253.02      6.66 o 
   7   8  -4      234.85      228.61      6.34 o 
   8   8  -4      156.88      164.42      6.91 o 
   9   8  -4      103.47      109.36      5.93 o 
  10   8  -4      116.01      112.45      6.88 o 
  11   8  -4       30.23       29.86      3.62 o 
  12   8  -4      313.65      304.82     10.24 o 
  13   8  -4       17.24       13.37      3.62 o 
  14   8  -4      300.66      297.19     10.77 o 
  15   8  -4        9.36        5.79      4.09 o 
  16   8  -4       77.43       84.38      7.46 o 
  17   8  -4       21.04       18.04      5.20 o 
  18   8  -4       12.23       13.80      5.10 o 
  19   8  -4        0.74        2.42      4.57 o 
  20   8  -4        2.99        5.67      5.01 o 
   1   9  -4       67.24       66.80      3.51 o 
   2   9  -4       88.36       87.73      3.95 o 
   3   9  -4      383.09      387.73      8.58 o 
   4   9  -4      156.35      149.40      5.58 o 
   5   9  -4      325.37      339.92      9.48 o 
   6   9  -4       36.66       32.78      3.63 o 
   7   9  -4      280.49      284.74      8.71 o 
   8   9  -4      157.13      150.13      6.50 o 
   9   9  -4      134.85      137.92      6.28 o 
  10   9  -4       76.30       72.38      5.51 o 
  11   9  -4       76.79       74.57      5.61 o 
  12   9  -4       56.60       52.76      5.42 o 
  13   9  -4      122.94      133.38      7.54 o 
  14   9  -4      132.95      151.10      8.16 o 
  15   9  -4       53.68       64.75      8.06 o 
  16   9  -4       18.78       14.48      4.69 o 
  17   9  -4       11.26        9.32      4.54 o 
  18   9  -4        1.22       -0.34      4.47 o 
   0  10  -4       73.76       85.66      9.00 o 
   1  10  -4        6.83        3.70      2.88 o 
   2  10  -4      220.59      214.85      8.23 o 
   3  10  -4       44.01       50.30      4.30 o 
   4  10  -4      135.31      129.00      6.09 o 
   5  10  -4       15.93       16.10      3.40 o 
   6  10  -4      204.34      197.25      7.52 o 
   7  10  -4       18.85       18.73      3.36 o 
   8  10  -4       11.11       12.07      3.13 o 
   9  10  -4       67.98       76.45      5.40 o 
  10  10  -4       77.23       75.62      5.37 o 
  11  10  -4       34.51       31.50      4.64 o 
  12  10  -4      105.91      113.16      7.23 o 
  13  10  -4        9.15       12.66      4.19 o 
  14  10  -4       41.42       35.87      5.17 o 
  15  10  -4        4.97        3.29      4.29 o 
  16  10  -4       14.73        7.89      4.82 o 
  17  10  -4       16.34       13.43      5.41 o 
   1  11  -4      132.05      147.06      8.87 o 
   2  11  -4       98.40      111.36      7.51 o 
   3  11  -4       39.74       46.53      6.39 o 
   4  11  -4       92.22       97.40      6.31 o 
   5  11  -4       93.21       95.06     10.30 o 
   6  11  -4        2.98       -1.39      2.87 o 
   7  11  -4       84.86       89.75      5.78 o 
   8  11  -4       27.95       26.58      4.07 o 
   9  11  -4       14.59        9.86      3.55 o 
  10  11  -4       30.27       37.82      4.66 o 
  11  11  -4       47.34       51.76      6.97 o 
  12  11  -4       13.59       20.18      4.70 o 
  13  11  -4       25.23       25.79      5.12 o 
  14  11  -4        8.62        4.83      4.03 o 
   0  12  -4       56.64       62.91      9.45 o 
   1  12  -4        8.71       11.75      4.32 o 
   2  12  -4       31.03       33.15      5.36 o 
   3  12  -4       21.46       18.71      4.54 o 
   4  12  -4       39.68       42.39      5.85 o 
   5  12  -4        8.39        5.62      3.83 o 
   6  12  -4        7.15        5.01      3.94 o 
   7  12  -4       16.31       17.99      4.31 o 
   8  12  -4       46.53       50.41      6.93 o 
   9  12  -4       34.62       51.42      5.95 o 
  10  12  -4       16.87       12.71      5.03 o 
  11  12  -4       11.25       11.85      5.62 o 
  12  12  -4       15.06       12.03      6.94 o 
   1  13  -4       18.08       11.41      4.74 o 
   2  13  -4       17.89       13.30      4.60 o 
   3  13  -4        9.93        6.53      4.35 o 
   4  13  -4       20.33       19.40      5.23 o 
   5  13  -4        7.57        0.55      4.09 o 
   6  13  -4        0.72        4.07      4.40 o 
   7  13  -4       24.10       21.69      5.58 o 
   1   0  -3    33692.46    32881.55    829.10 o 
   3   0  -3    17199.64    16659.48    310.76 o 
   5   0  -3     3886.64     4025.04     81.10 o 
   7   0  -3     9183.47     9112.59    199.71 o 
   9   0  -3     6114.89     5808.81    129.64 o 
  11   0  -3      505.73      491.73     24.72 o 
  13   0  -3      193.33      187.65      8.00 o 
  15   0  -3      895.39      895.85     24.09 o 
  17   0  -3     1352.39     1307.15     35.08 o 
  19   0  -3      761.79      719.93     23.03 o 
  21   0  -3       99.31       95.57      8.57 o 
  23   0  -3       20.26       16.77      8.03 o 
  25   0  -3        5.56       14.00      5.97 o 
   0   1  -3    19743.26    19281.73    407.28 o 
   1   1  -3    19706.93    19674.15    295.02 o 
   2   1  -3    12736.62    12566.84    191.28 o 
   3   1  -3     6151.22     6495.56     91.24 o 
   4   1  -3     2021.27     2096.86     33.34 o 
   5   1  -3     2698.81     2791.40     42.66 o 
   6   1  -3     1045.06     1039.95     17.54 o 
   7   1  -3     1774.63     1765.32     26.64 o 
   8   1  -3     2685.63     2674.69     41.45 o 
   9   1  -3      327.46      367.49      7.39 o 
  10   1  -3     4369.68     4276.26     62.84 o 
  11   1  -3      721.95      733.92     12.97 o 
  12   1  -3     2886.20     2826.49     42.63 o 
  13   1  -3       80.77       84.14      3.89 o 
  14   1  -3     1151.03     1110.37     19.39 o 
  15   1  -3      501.74      481.66     10.39 o 
  16   1  -3      325.36      304.29      7.97 o 
  17   1  -3        5.01        9.32      2.55 o 
  18   1  -3      175.17      176.41      6.28 o 
  19   1  -3       87.19       81.34      4.95 o 
  20   1  -3       65.04       65.37      4.58 o 
  21   1  -3        1.91       -1.09      2.74 o 
  22   1  -3      107.84      110.45      7.01 o 
  23   1  -3       17.67       16.92      3.95 o 
  24   1  -3      160.32      179.10      8.60 o 
  25   1  -3        9.21        5.29      4.90 o 
   1   2  -3     1549.74     1598.26     23.34 o 
   2   2  -3      492.36      521.45     10.54 o 
   3   2  -3     3365.99     3267.89     49.18 o 
   4   2  -3      213.64      222.06      4.89 o 
   5   2  -3    15278.48    14942.09    206.97 o 
   6   2  -3      134.79      134.73      3.34 o 
   7   2  -3     5864.86     5769.60     81.83 o 
   8   2  -3      323.81      318.52      6.39 o 
   9   2  -3      815.49      748.45     12.86 o 
  10   2  -3      480.32      466.65      8.13 o 
  11   2  -3      746.99      740.48     12.91 o 
  12   2  -3      201.55      204.91      5.74 o 
  13   2  -3      859.01      822.84     14.07 o 
  14   2  -3      142.14      156.90      5.31 o 
  15   2  -3      576.66      586.71     12.06 o 
  16   2  -3      126.42      128.66      5.11 o 
  17   2  -3      609.53      598.75     14.44 o 
  18   2  -3        0.47       -2.12      2.12 o 
  19   2  -3      322.52      308.12      9.60 o 
  20   2  -3       26.16       26.23      3.85 o 
  21   2  -3      187.83      198.70     10.86 o 
  22   2  -3        5.55        1.46      3.74 o 
  23   2  -3       33.56       31.07      5.86 o 
  24   2  -3        4.98        8.98      5.40 o 
  25   2  -3       17.46       18.54      5.81 o 
   0   3  -3     8849.30     8859.06    188.46 o 
   1   3  -3      161.22      160.18      4.14 o 
   2   3  -3     7582.93     7665.51    118.07 o 
   3   3  -3     2134.79     2239.34     38.95 o 
   4   3  -3     6850.33     7104.08    108.23 o 
   5   3  -3      203.68      206.79      5.13 o 
   6   3  -3      632.89      621.24     10.36 o 
   7   3  -3      476.70      504.43      9.49 o 
   8   3  -3      828.92      892.92     14.07 o 
   9   3  -3      347.79      344.08      6.39 o 
  10   3  -3     1462.26     1493.27     21.60 o 
  11   3  -3       10.53       11.96      1.52 o 
  12   3  -3     3436.30     3335.92     50.15 o 
  13   3  -3      467.50      448.09      9.46 o 
  14   3  -3     1926.01     1878.81     30.04 o 
  15   3  -3       17.25       17.70      2.80 o 
  16   3  -3      147.16      146.94      6.08 o 
  17   3  -3        5.48        4.16      2.46 o 
  18   3  -3       48.92       44.59      4.03 o 
  19   3  -3        4.79        0.96      2.98 o 
  20   3  -3       64.61       67.43      7.04 o 
  21   3  -3       17.82       18.83      5.29 o 
  22   3  -3      205.34      219.99     11.67 o 
  23   3  -3       16.36       20.73      5.40 o 
  24   3  -3      158.49      155.22     10.56 o 
   1   4  -3      143.07      130.43      3.60 o 
   2   4  -3      487.08      512.65      9.07 o 
   3   4  -3     6114.61     6208.36    101.45 o 
   4   4  -3     1039.21     1064.82     20.42 o 
   5   4  -3     8718.01     8837.13    147.05 o 
   6   4  -3       51.49       63.41      2.50 o 
   7   4  -3     2366.77     2350.14     40.58 o 
   8   4  -3      488.62      517.05     11.59 o 
   9   4  -3     1049.55     1082.05     18.04 o 
  10   4  -3       98.18       96.72      3.49 o 
  11   4  -3      271.72      256.97      5.78 o 
  12   4  -3        1.00        5.43      2.35 o 
  13   4  -3      644.80      659.91     13.94 o 
  14   4  -3      100.98      104.55      5.61 o 
  15   4  -3      324.16      300.26     10.42 o 
  16   4  -3      102.75       93.43      5.71 o 
  17   4  -3      223.29      232.13      8.66 o 
  18   4  -3        3.21       -2.78      2.87 o 
  19   4  -3      497.71      508.99     16.76 o 
  20   4  -3        2.81        3.85      4.20 o 
  21   4  -3      123.61      137.24      9.36 o 
  22   4  -3       15.45       15.30      5.12 o 
  23   4  -3       13.38       12.48      5.20 o 
  24   4  -3        0.39       -0.76      4.81 o 
   0   5  -3     6179.11     6228.44    134.88 o 
   1   5  -3      721.40      772.56     13.80 o 
   2   5  -3     4406.15     4364.80     67.57 o 
   3   5  -3      887.30      950.60     18.21 o 
   4   5  -3      517.14      508.88     11.78 o 
   5   5  -3      535.69      517.26     12.49 o 
   6   5  -3      438.37      429.43     11.07 o 
   7   5  -3      567.17      634.61     12.26 o 
   8   5  -3     1007.00      953.93     19.76 o 
   9   5  -3      592.88      586.91     11.99 o 
  10   5  -3     2457.03     2446.92     40.31 o 
  11   5  -3     1018.84      979.79     18.65 o 
  12   5  -3      963.23      949.27     20.38 o 
  13   5  -3       82.05       84.25      5.07 o 
  14   5  -3      619.14      621.49     15.07 o 
  15   5  -3      182.64      182.76     12.14 o 
  16   5  -3      197.78      207.80      9.77 o 
  17   5  -3       56.97       64.66      6.35 o 
  18   5  -3       23.21       18.93      4.58 o 
  19   5  -3      111.27      136.88      9.05 o 
  20   5  -3       33.61       28.60      5.70 o 
  21   5  -3       72.57       69.60      7.65 o 
  22   5  -3       59.85       48.82      6.90 o 
  23   5  -3        0.72        1.00      4.55 o 
   1   6  -3     1653.84     1608.06     26.71 o 
   2   6  -3      326.90      312.63      7.16 o 
   3   6  -3      702.97      713.22     12.88 o 
   4   6  -3      108.76      118.12      3.94 o 
   5   6  -3      816.91      825.55     14.98 o 
   6   6  -3       30.22       32.10      2.72 o 
   7   6  -3     2412.31     2393.70     39.24 o 
   8   6  -3      177.00      193.54      6.12 o 
   9   6  -3     1426.77     1460.93     27.74 o 
  10   6  -3       37.14       45.07      3.50 o 
  11   6  -3      288.49      296.48      8.12 o 
  12   6  -3        5.81        4.78      3.94 o 
  13   6  -3      112.60      108.29      6.82 o 
  14   6  -3        3.79        1.98      2.56 o 
  15   6  -3      172.46      184.53     10.67 o 
  16   6  -3      201.60      196.92      9.98 o 
  17   6  -3      601.42      597.95     18.57 o 
  18   6  -3       31.97       32.74      5.51 o 
  19   6  -3      280.19      284.73     12.82 o 
  20   6  -3        8.85       10.27      4.59 o 
  21   6  -3       31.51       41.44      6.77 o 
  22   6  -3       26.32       20.58      5.68 o 
   0   7  -3     1955.66     1954.70     45.25 o 
   1   7  -3      184.45      178.95      5.67 o 
   2   7  -3     1311.10     1337.59     21.41 o 
   3   7  -3      676.29      639.58     11.66 o 
   4   7  -3      634.97      658.67     11.97 o 
   5   7  -3        9.24        7.51      1.74 o 
   6   7  -3      382.03      392.28      8.62 o 
   7   7  -3      432.81      409.08      9.61 o 
   8   7  -3      428.76      439.18     10.11 o 
   9   7  -3      342.22      328.34      9.63 o 
  10   7  -3      209.93      202.25      7.50 o 
  11   7  -3       14.00       18.53      2.93 o 
  12   7  -3      754.39      752.10     19.55 o 
  13   7  -3       30.45       33.61      4.16 o 
  14   7  -3      312.57      331.43     10.76 o 
  15   7  -3       34.61       31.59      5.15 o 
  16   7  -3      115.87      118.76      8.14 o 
  17   7  -3       17.15       20.75      5.06 o 
  18   7  -3       12.04       20.68      5.25 o 
  19   7  -3        1.87        3.17      4.19 o 
  20   7  -3       17.29       12.62      5.27 o 
  21   7  -3       10.34        8.79      5.36 o 
   1   8  -3      243.73      230.41      5.74 o 
   2   8  -3       61.35       59.06      3.07 o 
   3   8  -3      517.28      506.66      9.61 o 
   4   8  -3      308.02      320.17      7.12 o 
   5   8  -3      642.47      641.23     11.24 o 
   6   8  -3      101.80       96.99      4.22 o 
   7   8  -3      734.51      716.45     15.18 o 
   8   8  -3       54.17       49.91      4.03 o 
   9   8  -3      353.20      370.17      9.97 o 
  10   8  -3      108.69      110.35      5.51 o 
  11   8  -3       31.76       36.67      3.80 o 
  12   8  -3        4.19        1.89      2.86 o 
  13   8  -3       73.44       69.12      5.54 o 
  14   8  -3      187.23      189.64      8.52 o 
  15   8  -3      111.55      127.51      8.39 o 
  16   8  -3       80.52       90.69      7.69 o 
  17   8  -3      182.77      198.13     10.79 o 
  18   8  -3        5.33        8.72      4.69 o 
  19   8  -3       29.22       36.73      7.56 o 
  20   8  -3       18.37       13.07      5.20 o 
   0   9  -3      266.54      286.76      9.67 o 
   1   9  -3      250.51      245.91      6.71 o 
   2   9  -3      294.16      307.34      7.84 o 
   3   9  -3      238.50      235.97      7.52 o 
   4   9  -3      492.79      498.29     11.87 o 
   5   9  -3        0.55        1.00      2.41 o 
   6   9  -3      241.50      240.41      7.78 o 
   7   9  -3      112.64      107.03      5.46 o 
   8   9  -3       29.23       31.95      3.64 o 
   9   9  -3      115.57      117.92      5.84 o 
  10   9  -3      177.60      175.36      7.04 o 
  11   9  -3       29.93       27.57      3.76 o 
  12   9  -3      199.08      202.49      8.77 o 
  13   9  -3        0.31       -0.89      3.35 o 
  14   9  -3      180.89      178.29      8.64 o 
  15   9  -3        9.66       16.13      4.82 o 
  16   9  -3       20.09       16.96      7.59 o 
  17   9  -3        2.02        0.80      3.87 o 
  18   9  -3        2.28       -3.59      4.04 o 
  19   9  -3        4.39        2.33      4.54 o 
   1  10  -3       89.73       92.13      5.65 o 
   2  10  -3      174.43      152.63      7.09 o 
   3  10  -3      203.74      210.65     10.90 o 
   4  10  -3      124.90      120.23      6.57 o 
   5  10  -3      369.80      367.95     14.47 o 
   6  10  -3       23.79       27.79      3.71 o 
   7  10  -3       69.22       82.89      5.73 o 
   8  10  -3       61.47       56.63      5.77 o 
   9  10  -3       28.42       27.73      3.87 o 
  10  10  -3       35.21       43.10      4.53 o 
  11  10  -3       88.29       87.09      7.26 o 
  12  10  -3       52.28       54.31      5.68 o 
  13  10  -3       92.90      106.86      7.29 o 
  14  10  -3       54.18       66.67      6.34 o 
  15  10  -3       29.89       30.94      6.73 o 
  16  10  -3        8.39       10.76      4.83 o 
  17  10  -3        0.35        4.71      4.42 o 
   0  11  -3      217.82      224.24     14.11 o 
   1  11  -3        3.96        6.93      3.70 o 
   2  11  -3      102.81      102.72      7.13 o 
   3  11  -3      117.21      119.84      7.75 o 
   4  11  -3       61.45       68.13      5.48 o 
   5  11  -3        3.73        1.57      2.96 o 
   6  11  -3       22.58       20.74      4.05 o 
   7  11  -3       10.27        5.94      3.77 o 
   8  11  -3       94.66       90.77      6.16 o 
   9  11  -3       63.90       77.81      8.77 o 
  10  11  -3       85.39       85.94      6.07 o 
  11  11  -3       31.69       40.43      6.00 o 
  12  11  -3       28.22       28.02      4.84 o 
  13  11  -3        2.52        0.35      3.67 o 
  14  11  -3        8.27        7.83      4.18 o 
  15  11  -3        9.65       11.06      5.05 o 
   1  12  -3       70.81       75.44      6.92 o 
   2  12  -3       34.28       35.20      6.31 o 
   3  12  -3        8.35        5.49      3.91 o 
   4  12  -3       35.21       31.95      5.52 o 
   5  12  -3       24.42       32.20      5.28 o 
   6  12  -3        0.23       -3.06      3.51 o 
   7  12  -3       30.99       40.22      5.82 o 
   8  12  -3       34.63       52.49      5.95 o 
   9  12  -3       59.12       58.99      7.42 o 
  10  12  -3        2.13        4.22      4.91 o 
  11  12  -3       20.52       16.68      5.81 o 
  12  12  -3        1.82       -1.99      4.17 o 
   0  13  -3       29.06       26.42      7.97 o 
   1  13  -3        0.76        0.87      4.13 o 
   2  13  -3       16.38       17.56      5.00 o 
   3  13  -3       13.66       14.67      4.87 o 
   4  13  -3       16.49       18.83      5.09 o 
   5  13  -3       19.50       20.33      5.14 o 
   6  13  -3       31.13       29.21      5.65 o 
   7  13  -3       15.63       12.88      5.08 o 
   8  13  -3        5.97        2.62      4.48 o 
   0   0  -2    31626.85    28777.00   1058.08 o 
   2   0  -2    12393.43    12530.07    230.18 o 
   4   0  -2     6807.63     7174.22    156.47 o 
   6   0  -2     2143.93     2162.18     46.72 o 
   8   0  -2     3359.97     3392.85     76.87 o 
  10   0  -2     7766.20     8098.51    176.51 o 
  12   0  -2     1184.89     1166.20     30.23 o 
  14   0  -2     1819.30     1744.51     42.92 o 
  16   0  -2      695.64      660.80     20.45 o 
  18   0  -2      206.27      220.48     10.99 o 
  20   0  -2       57.10       65.45      9.09 o 
  22   0  -2       95.60       95.84     15.16 o 
  24   0  -2      160.48      165.04     11.77 o 
   1   1  -2     5546.82     5739.68     80.84 o 
   2   1  -2     3320.14     3471.09     53.28 o 
   3   1  -2     1108.36     1113.23     16.17 o 
   4   1  -2      220.27      237.32      4.30 o 
   5   1  -2     3630.80     3641.23     50.88 o 
   6   1  -2      861.27      811.41     13.97 o 
   7   1  -2     9878.22     9589.07    133.62 o 
   8   1  -2      322.28      349.95      8.03 o 
   9   1  -2     5490.60     5206.48     80.44 o 
  10   1  -2       51.30       55.58      2.95 o 
  11   1  -2     1244.03     1262.74     23.03 o 
  12   1  -2      120.83      126.21      5.95 o 
  13   1  -2       26.47       27.21      2.70 o 
  14   1  -2        8.90        8.73      2.17 o 
  15   1  -2      535.68      558.99     12.14 o 
  16   1  -2       13.88       15.42      2.84 o 
  17   1  -2     1249.08     1231.20     23.46 o 
  18   1  -2       32.35       34.67      3.73 o 
  19   1  -2      682.46      666.73     15.39 o 
  20   1  -2        3.53        3.93      2.84 o 
  21   1  -2       66.23       60.15      4.65 o 
  22   1  -2        7.55       14.76      3.53 o 
  23   1  -2        8.51        9.34      3.49 o 
  24   1  -2       10.11        8.59      3.90 o 
  25   1  -2        7.07        9.04      4.67 o 
   0   2  -2     7038.71     6996.08    184.56 o 
   1   2  -2     4094.87     4324.81     65.20 o 
   2   2  -2     1918.08     1947.27     34.59 o 
   3   2  -2     7029.25     7315.70    109.78 o 
   4   2  -2     7252.71     7456.82    120.67 o 
   5   2  -2     1785.17     1889.74     27.45 o 
   6   2  -2     7033.63     7370.31    105.53 o 
   7   2  -2     2142.00     2216.26     32.76 o 
   8   2  -2     3726.29     3909.67     51.68 o 
   9   2  -2      188.75      189.45      4.73 o 
  10   2  -2     1648.68     1625.22     23.16 o 
  11   2  -2      854.80      865.27     15.00 o 
  12   2  -2     5162.60     4989.91     71.74 o 
  13   2  -2       33.49       37.21      2.78 o 
  14   2  -2     1910.24     1798.06     28.58 o 
  15   2  -2      977.89      955.22     17.06 o 
  16   2  -2      109.50      116.91      4.87 o 
  17   2  -2       17.48       16.94      2.69 o 
  18   2  -2       15.42       11.58      2.57 o 
  19   2  -2       75.06       69.19      4.97 o 
  20   2  -2       52.09       69.61      5.81 o 
  21   2  -2        4.45        6.28      3.08 o 
  22   2  -2      239.06      247.30     10.45 o 
  23   2  -2       24.15       26.28      5.77 o 
  24   2  -2      235.96      246.87     12.70 o 
  25   2  -2       13.68        8.41      5.29 o 
   1   3  -2     1019.91     1110.26     17.20 o 
   2   3  -2     2733.76     2827.51     47.96 o 
   3   3  -2     6621.85     6650.84    107.39 o 
   4   3  -2      127.77      138.66      3.62 o 
   5   3  -2    18613.86    18708.04    279.20 o 
   6   3  -2      462.15      483.59     10.08 o 
   7   3  -2     5750.91     5859.43     82.35 o 
   8   3  -2       30.65       30.07      1.77 o 
   9   3  -2      583.66      603.40      9.74 o 
  10   3  -2      245.51      241.97      5.10 o 
  11   3  -2      482.63      472.17      8.25 o 
  12   3  -2      250.25      246.94      6.34 o 
  13   3  -2      537.47      551.09     10.60 o 
  14   3  -2       85.34       97.05      5.14 o 
  15   3  -2      394.65      415.76     13.07 o 
  16   3  -2       40.87       40.06      3.67 o 
  17   3  -2      310.76      309.57      8.98 o 
  18   3  -2       10.61       10.01      2.63 o 
  19   3  -2      374.85      391.54     10.87 o 
  20   3  -2        7.85        5.25      3.93 o 
  21   3  -2      259.98      266.92     12.18 o 
  22   3  -2        0.50        2.76      4.55 o 
  23   3  -2       19.88       22.36      5.52 o 
  24   3  -2        0.62        6.64      5.01 o 
   0   4  -2     3265.40     3217.47     73.06 o 
   1   4  -2     1932.52     2055.98     32.63 o 
   2   4  -2     9941.56     9953.67    150.87 o 
   3   4  -2     1055.56     1169.71     21.36 o 
   4   4  -2     1521.48     1513.94     27.04 o 
   5   4  -2     2214.68     2385.27     41.73 o 
   6   4  -2     1694.72     1726.48     25.08 o 
   7   4  -2      246.60      260.03      5.95 o 
   8   4  -2      528.95      521.40      9.38 o 
   9   4  -2      167.92      181.97      6.30 o 
  10   4  -2     2718.89     2708.46     39.70 o 
  11   4  -2      853.44      828.44     14.38 o 
  12   4  -2     3619.77     3609.19     58.55 o 
  13   4  -2      161.74      171.10      5.89 o 
  14   4  -2      744.24      764.70     15.57 o 
  15   4  -2      274.26      275.34      8.06 o 
  16   4  -2      283.33      288.48      9.76 o 
  17   4  -2       46.32       32.60      4.85 o 
  18   4  -2        9.00        9.73      3.62 o 
  19   4  -2       30.76       33.47      5.29 o 
  20   4  -2       84.82       95.29      7.95 o 
  21   4  -2       54.24       52.53      6.78 o 
  22   4  -2      186.23      204.28     11.43 o 
  23   4  -2        4.40        1.54      4.77 o 
  24   4  -2      102.33       96.70     10.70 o 
   1   5  -2      145.07      113.07      3.39 o 
   2   5  -2     1081.19     1024.95     17.76 o 
   3   5  -2     1468.18     1435.15     23.15 o 
   4   5  -2       87.28      129.55      6.11 o 
   5   5  -2     3805.50     3849.09     59.77 o 
   6   5  -2       56.34       51.16      2.86 o 
   7   5  -2     4170.07     4193.16     59.53 o 
   8   5  -2        8.07       19.82      4.47 o 
   9   5  -2     1501.77     1479.87     23.07 o 
  10   5  -2       84.24       82.61      3.91 o 
  11   5  -2      526.79      500.35     10.40 o 
  12   5  -2      103.51       99.58      5.15 o 
  13   5  -2      149.52      156.47      5.85 o 
  14   5  -2       53.65       58.95      4.59 o 
  15   5  -2      103.64      101.69      8.49 o 
  16   5  -2       16.11       20.61      4.27 o 
  17   5  -2      404.17      423.67     14.42 o 
  18   5  -2       43.67       44.68      5.84 o 
  19   5  -2      453.07      442.14     15.92 o 
  20   5  -2        0.68        0.48      3.97 o 
  21   5  -2       59.00       57.17      6.97 o 
  22   5  -2        8.83       10.81      4.97 o 
  23   5  -2        6.53       10.34      5.13 o 
   0   6  -2     7638.17     7566.78    160.09 o 
   1   6  -2      562.93      581.11     10.39 o 
   2   6  -2     2514.88     2490.23     37.09 o 
   3   6  -2       79.36       66.47      2.74 o 
   4   6  -2      519.53      559.68     10.34 o 
   5   6  -2      328.41      341.56      7.70 o 
   6   6  -2        8.95        9.32      1.86 o 
   7   6  -2       26.87       34.78      2.79 o 
   8   6  -2     1313.65     1280.79     22.73 o 
   9   6  -2      597.98      590.01     12.44 o 
  10   6  -2     1787.50     1682.36     26.99 o 
  11   6  -2      218.06      209.21      6.72 o 
  12   6  -2      989.70      974.49     21.25 o 
  13   6  -2        3.83        2.71      3.13 o 
  14   6  -2      388.94      399.99     15.51 o 
  15   6  -2       91.50      122.33      9.67 o 
  16   6  -2       79.36       87.71      8.22 o 
  17   6  -2        8.63       10.45      4.22 o 
  18   6  -2       90.18       99.85     11.91 o 
  19   6  -2       28.05       32.41      5.81 o 
  20   6  -2       28.54       32.13      6.12 o 
  21   6  -2       13.03        6.21      4.79 o 
  22   6  -2       31.99       37.77      6.70 o 
  23   6  -2        7.02        0.84     10.08 o 
   1   7  -2      769.77      750.39     12.01 o 
   2   7  -2      583.72      558.76     10.25 o 
   3   7  -2      444.10      442.90      8.02 o 
   4   7  -2       73.87       69.54      2.93 o 
   5   7  -2     1287.37     1280.18     19.19 o 
   6   7  -2      115.81      109.61      4.72 o 
   7   7  -2     1915.54     1929.50     30.57 o 
   8   7  -2       66.64       79.71      4.30 o 
   9   7  -2      873.92      881.77     17.37 o 
  10   7  -2       69.62       67.38      4.26 o 
  11   7  -2        0.45       -1.52      2.01 o 
  12   7  -2       16.84       15.61      3.28 o 
  13   7  -2       81.77       69.87      5.15 o 
  14   7  -2      107.74      112.20      6.98 o 
  15   7  -2      294.66      281.15     11.54 o 
  16   7  -2      207.14      195.85     10.13 o 
  17   7  -2      486.92      483.54     17.38 o 
  18   7  -2       13.91       11.04      4.65 o 
  19   7  -2      134.19      142.42      9.75 o 
  20   7  -2        9.22        9.65      4.95 o 
  21   7  -2        7.00        5.24      4.79 o 
  22   7  -2       27.58       27.30     13.86 o 
   0   8  -2      939.91      977.18     21.86 o 
   1   8  -2      168.01      163.56      4.81 o 
   2   8  -2      683.74      689.15     11.90 o 
   3   8  -2     1221.08     1178.11     18.30 o 
   4   8  -2      688.14      676.48     12.02 o 
   5   8  -2      162.87      179.89      6.92 o 
   6   8  -2      303.46      290.62      8.35 o 
   7   8  -2      704.88      652.27     14.10 o 
   8   8  -2      138.23      130.03      5.65 o 
   9   8  -2      120.90      122.58      5.67 o 
  10   8  -2      487.60      470.94     11.67 o 
  11   8  -2       21.20       26.39      3.53 o 
  12   8  -2      361.66      358.06     11.15 o 
  13   8  -2        9.94        6.01      3.20 o 
  14   8  -2      382.31      373.01     12.18 o 
  15   8  -2       15.76       21.25      5.04 o 
  16   8  -2       23.28       29.51      5.45 o 
  17   8  -2       13.95       17.10      4.81 o 
  18   8  -2        1.03        0.83      4.15 o 
  19   8  -2       10.93       10.28      5.05 o 
  20   8  -2       18.30       12.40      5.36 o 
   1   9  -2        0.33        1.32      1.72 o 
   2   9  -2       53.10       50.33      3.77 o 
   3   9  -2      677.03      685.41     14.62 o 
   4   9  -2       37.69       42.20      3.90 o 
   5   9  -2      762.43      772.45     16.06 o 
   6   9  -2       28.18       40.51      3.86 o 
   7   9  -2      524.77      528.56     12.36 o 
   8   9  -2       54.73       53.98      4.35 o 
   9   9  -2       16.33       18.57      3.20 o 
  10   9  -2       73.67       87.07      7.45 o 
  11   9  -2       15.30        8.71      3.07 o 
  12   9  -2        2.58       -2.92      2.92 o 
  13   9  -2      118.55      117.80      7.18 o 
  14   9  -2      173.33      185.21      8.83 o 
  15   9  -2       96.84      102.61      9.24 o 
  16   9  -2       72.44       80.52      7.64 o 
  17   9  -2       35.33       34.38      9.40 o 
  18   9  -2       11.11        9.45      4.83 o 
  19   9  -2       23.35       33.44      6.17 o 
   0  10  -2      367.89      389.34     18.22 o 
   1  10  -2       32.53       34.63      4.71 o 
   2  10  -2      309.85      307.60     10.02 o 
   3  10  -2      133.75      136.78      9.30 o 
   4  10  -2      112.62      126.88      8.61 o 
   5  10  -2       21.44       20.98      3.39 o 
   6  10  -2       20.59       14.51      3.16 o 
   7  10  -2       10.50       15.53      3.23 o 
   8  10  -2      132.14      115.63      7.08 o 
   9  10  -2      109.34      112.00      6.13 o 
  10  10  -2      125.21      129.61      6.57 o 
  11  10  -2      145.24      139.31      7.75 o 
  12  10  -2      129.00      129.55      7.64 o 
  13  10  -2       16.81       12.53      4.20 o 
  14  10  -2       51.80       55.22      5.81 o 
  15  10  -2       16.70       17.84      5.08 o 
  16  10  -2       15.10       18.62      5.22 o 
  17  10  -2       20.16       25.97      5.77 o 
   1  11  -2       25.14       27.90      4.52 o 
   2  11  -2       80.42       83.72      6.69 o 
   3  11  -2      146.04      160.15      8.69 o 
   4  11  -2       70.01       70.93      6.55 o 
   5  11  -2      141.82      134.35      7.21 o 
   6  11  -2        9.73        3.85      3.56 o 
   7  11  -2       46.95       45.34      5.50 o 
   8  11  -2       15.05       16.23      3.82 o 
   9  11  -2       38.31       39.37      5.01 o 
  10  11  -2       20.94       18.05      3.91 o 
  11  11  -2       50.36       59.03      6.01 o 
  12  11  -2       18.56       16.49      4.50 o 
  13  11  -2       12.60       16.12      4.51 o 
  14  11  -2       17.71       17.29      5.11 o 
  15  11  -2       13.44        7.18      4.85 o 
   0  12  -2       50.39       52.71      9.08 o 
   1  12  -2        8.86       10.04      3.98 o 
   2  12  -2       87.82       83.75      9.52 o 
   3  12  -2       46.96       36.89      5.43 o 
   4  12  -2       11.84       10.99      4.30 o 
   5  12  -2       26.93       30.14      5.18 o 
   6  12  -2       30.45       32.94      6.37 o 
   7  12  -2       19.89       20.31      5.03 o 
   8  12  -2       51.60       54.02      8.73 o 
   9  12  -2       62.97       61.97      6.49 o 
  10  12  -2       28.50       22.88      5.02 o 
  11  12  -2       12.90       12.37      4.80 o 
  12  12  -2       23.74       25.52      5.58 o 
   1  13  -2       47.65       53.14      6.84 o 
   2  13  -2        0.44        0.44      3.92 o 
   3  13  -2       12.37       10.87      4.53 o 
   4  13  -2       14.24       12.76      4.61 o 
   5  13  -2        4.40        3.41      4.06 o 
   6  13  -2        0.81       -1.70      3.70 o 
   7  13  -2       12.80       13.84      4.76 o 
   8  13  -2        8.77        6.20      4.45 o 
   9  13  -2       39.18       52.48     10.38 o 
   1   0  -1     1292.73     1468.66     42.92 o 
   3   0  -1    22346.92    22096.27    476.36 o 
   5   0  -1     8468.37     8759.36    216.66 o 
   7   0  -1    17490.17    16866.83    355.68 o 
   9   0  -1     3490.08     3247.79     75.81 o 
  11   0  -1      347.69      359.42     15.89 o 
  13   0  -1       84.37       93.56      5.81 o 
  15   0  -1      534.33      567.61     17.46 o 
  17   0  -1     2511.47     2418.65     58.76 o 
  19   0  -1      722.46      691.43     22.39 o 
  21   0  -1      111.94       96.95      8.54 o 
  23   0  -1       11.50       12.52      5.25 o 
  25   0  -1       10.34       16.88      9.45 o 
   0   1  -1    39120.54    33367.46    718.64 o 
   1   1  -1       97.55      122.81      2.70 o 
   2   1  -1    15601.93    15703.32    222.45 o 
   3   1  -1     5820.00     6095.28     94.49 o 
   4   1  -1     4087.40     4255.27     86.82 o 
   5   1  -1     1898.33     1933.37     30.50 o 
   6   1  -1     1679.96     1830.42     34.31 o 
   7   1  -1      763.41      785.12     18.03 o 
   8   1  -1     7275.45     7671.22    128.87 o 
   9   1  -1      672.06      768.30     14.08 o 
  10   1  -1     6397.16     6575.04     99.87 o 
  11   1  -1     1046.18     1071.18     19.54 o 
  12   1  -1     2749.66     2713.86     44.06 o 
  13   1  -1       40.93       47.79      3.43 o 
  14   1  -1     2305.02     2145.52     36.95 o 
  15   1  -1      152.82      139.07      5.64 o 
  16   1  -1      745.94      725.41     15.48 o 
  17   1  -1        5.62       13.55      2.99 o 
  18   1  -1       64.05       68.62      4.79 o 
  19   1  -1       50.11       54.38      4.50 o 
  20   1  -1       62.68       65.06      4.99 o 
  21   1  -1        4.04       -0.58      2.69 o 
  22   1  -1      197.23      183.80     11.39 o 
  23   1  -1       14.42       19.08      4.48 o 
  24   1  -1      209.42      234.29     10.73 o 
  25   1  -1       12.77       12.65      4.90 o 
   1   2  -1     6521.06     6914.84    121.96 o 
   2   2  -1     8136.12     8629.71    158.59 o 
   3   2  -1     5816.88     5956.58     97.37 o 
   4   2  -1      248.22      264.42      5.31 o 
   5   2  -1    12317.97    12379.10    160.06 o 
   6   2  -1      918.80      908.36     13.87 o 
   7   2  -1     7355.74     7339.25     94.68 o 
   8   2  -1      370.71      386.46      7.11 o 
   9   2  -1     2922.93     2963.82     45.26 o 
  10   2  -1      976.50      961.71     15.39 o 
  11   2  -1      392.17      386.69      9.20 o 
  12   2  -1      161.23      165.34      5.61 o 
  13   2  -1      128.00      132.06      5.17 o 
  14   2  -1       94.08      108.72      4.88 o 
  15   2  -1     1253.50     1236.80     22.90 o 
  16   2  -1      251.65      255.54      7.73 o 
  17   2  -1      985.79      978.31     19.65 o 
  18   2  -1       60.95       47.69      4.12 o 
  19   2  -1      417.89      450.24     11.95 o 
  20   2  -1       96.88       97.16      5.81 o 
  21   2  -1       67.26       72.40      5.50 o 
  22   2  -1       17.99       22.66      4.60 o 
  23   2  -1        2.09        1.44      3.64 o 
  24   2  -1        4.37        8.74      4.81 o 
  25   2  -1        6.15        3.69      4.85 o 
   0   3  -1     1700.78     1691.10     48.69 o 
   1   3  -1      513.12      501.96      8.73 o 
   2   3  -1    14607.74    14943.80    249.52 o 
   3   3  -1     1112.24     1169.48     17.31 o 
   4   3  -1    13058.74    13584.04    188.21 o 
   5   3  -1      649.94      650.58     10.53 o 
   6   3  -1     2519.61     2663.74     48.33 o 
   7   3  -1      350.97      370.85      7.45 o 
   9   3  -1      336.58      339.90      6.23 o 
  10   3  -1     1858.56     1904.97     27.22 o 
  11   3  -1      200.57      224.65      5.34 o 
  12   3  -1     6097.26     5986.13     79.52 o 
  13   3  -1      153.12      172.65      4.82 o 
  14   3  -1     3413.54     3325.23     50.26 o 
  15   3  -1       36.57       41.54      3.24 o 
  16   3  -1       82.99       73.96      4.06 o 
  17   3  -1       22.26       23.35      2.87 o 
  18   3  -1       12.63        7.84      2.76 o 
  19   3  -1        6.61        6.84      3.16 o 
  20   3  -1      163.15      169.28      8.16 o 
  21   3  -1       40.07       38.24      6.07 o 
  22   3  -1      402.54      417.08     18.79 o 
  23   3  -1       24.51       27.15      5.84 o 
  24   3  -1      175.93      182.99     11.33 o 
  25   3  -1        6.08       -7.98      7.98 o 
   1   4  -1      362.64      423.82     11.05 o 
   2   4  -1      257.15      230.19      4.51 o 
   3   4  -1     3746.07     3661.19     56.63 o 
   4   4  -1     1630.97     1686.84     26.97 o 
   5   4  -1    11027.04    11102.60    151.98 o 
   6   4  -1      316.17      340.32      6.93 o 
   7   4  -1     2796.23     2839.94     41.37 o 
   8   4  -1      347.55      356.93      6.93 o 
   9   4  -1     1781.95     1796.45     27.57 o 
  10   4  -1      104.77      114.33      3.64 o 
  11   4  -1      111.12      108.10      3.42 o 
  12   4  -1       70.72       77.98      3.69 o 
  13   4  -1      473.79      482.78     10.28 o 
  14   4  -1       29.64       32.76      3.21 o 
  15   4  -1      370.22      377.09     10.13 o 
  16   4  -1       16.49       16.07      3.14 o 
  17   4  -1      250.67      253.41      8.99 o 
  18   4  -1        2.95       -0.70      2.92 o 
  19   4  -1      609.42      591.10     18.42 o 
  20   4  -1       37.76       38.88      5.87 o 
  21   4  -1      100.75       97.00      8.32 o 
  22   4  -1       12.42       14.72      5.19 o 
  23   4  -1       13.94       20.21      5.66 o 
  24   4  -1        0.30        0.71      4.78 o 
   0   5  -1    10615.80    10682.65    196.61 o 
   1   5  -1      420.86      465.91      7.85 o 
   2   5  -1     3630.26     3591.76     48.62 o 
   3   5  -1      361.86      405.23      7.46 o 
   4   5  -1      695.02      675.67     11.94 o 
   5   5  -1      100.51       97.32      3.23 o 
   6   5  -1      322.61      315.40      5.59 o 
   7   5  -1      188.39      211.82      4.63 o 
   8   5  -1     1822.04     1831.56     25.91 o 
   9   5  -1      718.86      717.24     11.52 o 
  10   5  -1     4531.83     4411.19     59.21 o 
  11   5  -1      580.39      601.38     10.48 o 
  12   5  -1     2494.45     2515.08     41.99 o 
  13   5  -1       12.13       12.34      2.77 o 
  14   5  -1       97.28      114.90      7.22 o 
  15   5  -1      111.56      113.27      7.14 o 
  16   5  -1      175.97      192.42      9.31 o 
  17   5  -1       12.24       13.31      4.29 o 
  18   5  -1       91.49       83.21      7.16 o 
  19   5  -1       34.55       46.25      6.13 o 
  20   5  -1      121.80      135.04      9.23 o 
  21   5  -1       46.58       51.39      6.85 o 
  22   5  -1       70.84       77.08      8.18 o 
  23   5  -1        2.25        5.37      4.96 o 
   1   6  -1     1583.42     1617.27     23.41 o 
   2   6  -1      651.62      638.62     10.44 o 
   3   6  -1      787.93      748.39     11.64 o 
   4   6  -1      421.87      416.40      7.52 o 
   5   6  -1     1620.16     1622.72     23.39 o 
   6   6  -1       17.24       18.37      1.91 o 
   7   6  -1     2415.13     2461.16     37.20 o 
   8   6  -1      447.95      437.59      9.00 o 
   9   6  -1      741.77      759.14     13.85 o 
  10   6  -1      187.24      173.36      6.09 o 
  11   6  -1      200.03      203.79      6.41 o 
  12   6  -1       62.75       57.50      3.89 o 
  13   6  -1       46.30       48.04      5.43 o 
  14   6  -1       51.31       41.60      4.25 o 
  15   6  -1      275.44      298.72     11.47 o 
  16   6  -1       79.97       70.96      6.66 o 
  17   6  -1      526.96      539.90     17.33 o 
  18   6  -1       24.81       27.67      5.75 o 
  19   6  -1      176.00      170.92     11.51 o 
  20   6  -1        1.83       -0.18      4.05 o 
  21   6  -1       49.29       66.40      9.71 o 
  22   6  -1       16.83       18.61      5.57 o 
  23   6  -1        6.06        7.55      7.11 o 
   0   7  -1     4785.26     4798.40     90.91 o 
   1   7  -1      634.94      621.97     10.63 o 
   2   7  -1     3775.14     3796.06     51.61 o 
   3   7  -1      489.03      492.76      8.75 o 
   4   7  -1       99.89      103.71      3.35 o 
   5   7  -1       53.66       57.64      2.56 o 
   6   7  -1       40.75       43.69      2.50 o 
   7   7  -1      446.92      406.16      9.82 o 
   8   7  -1      605.92      616.92     12.97 o 
   9   7  -1       56.91       63.30      4.13 o 
  10   7  -1     1158.43     1145.94     21.67 o 
  11   7  -1        1.60        0.95      2.05 o 
  12   7  -1      585.43      564.41     14.65 o 
  13   7  -1        5.35        1.31      2.64 o 
  14   7  -1      393.19      376.75     11.82 o 
  15   7  -1       22.16       24.65      4.85 o 
  16   7  -1      172.78      172.46      9.57 o 
  17   7  -1       13.85       19.49      4.98 o 
  18   7  -1       92.79       92.31     13.43 o 
  19   7  -1        0.55       -4.01      4.01 o 
  20   7  -1       10.05       17.15      6.51 o 
  21   7  -1       13.82       11.97      5.29 o 
  22   7  -1       24.90       13.91      6.20 o 
   1   8  -1      240.75      242.09      5.74 o 
   2   8  -1      343.95      329.70      7.00 o 
   3   8  -1      447.29      417.06      9.11 o 
   4   8  -1      637.90      603.76     15.00 o 
   5   8  -1      593.26      575.86     12.75 o 
   6   8  -1      105.29      110.49      5.06 o 
   7   8  -1     1508.83     1485.80     26.45 o 
   8   8  -1        4.44       11.30      2.65 o 
   9   8  -1      203.67      208.40      7.05 o 
  10   8  -1      285.63      283.32      8.46 o 
  11   8  -1       56.21       49.85      4.14 o 
  12   8  -1       91.77       98.01      7.97 o 
  13   8  -1       30.31       26.16      4.21 o 
  14   8  -1      128.25      129.89      7.26 o 
  15   8  -1      160.38      168.33      9.55 o 
  16   8  -1      241.31      235.53     12.52 o 
  17   8  -1      196.98      208.77     11.03 o 
  18   8  -1        2.42        3.51      4.29 o 
  19   8  -1       40.19       38.42      6.29 o 
  20   8  -1       18.65       10.14      5.29 o 
  21   8  -1       11.85       20.58     12.18 o 
   0   9  -1      904.69      919.06     25.27 o 
   1   9  -1       17.17       21.57      4.34 o 
   2   9  -1      146.64      151.02      5.68 o 
   3   9  -1        3.14        3.55      2.82 o 
   4   9  -1      483.42      457.44     11.10 o 
   5   9  -1       24.06       23.70      3.33 o 
   6   9  -1      388.34      370.82      9.97 o 
   7   9  -1        1.41        1.02      2.25 o 
   8   9  -1       98.37      106.87      5.46 o 
   9   9  -1       16.88       12.91      2.81 o 
  10   9  -1      217.32      235.67      8.89 o 
  11   9  -1      123.19      116.66      8.95 o 
  12   9  -1      410.85      436.79     12.80 o 
  13   9  -1       27.30       35.01      4.83 o 
  14   9  -1      206.54      219.93      9.44 o 
  15   9  -1       36.52       40.61      7.94 o 
  16   9  -1       16.08       22.97      5.27 o 
  17   9  -1       18.49       11.09      6.61 o 
  18   9  -1        0.32       -2.36      4.03 o 
  19   9  -1       19.51       10.65      5.34 o 
   1  10  -1       20.50       12.53      3.51 o 
   2  10  -1       80.23       79.76      6.62 o 
   3  10  -1      187.87      215.52      8.36 o 
   4  10  -1      108.27      111.27      6.28 o 
   5  10  -1      612.23      637.03     20.23 o 
   6  10  -1        4.70        2.73      2.66 o 
   7  10  -1      140.59      126.36      9.16 o 
   8  10  -1       33.22       36.67      3.96 o 
   9  10  -1       69.18       76.24      5.26 o 
  10  10  -1       54.40       63.13      5.05 o 
  11  10  -1       35.47       42.76      4.47 o 
  12  10  -1       22.94       17.81      4.22 o 
  13  10  -1       40.31       46.98      5.58 o 
  14  10  -1       47.23       54.47      6.63 o 
  15  10  -1        7.45        4.79      4.21 o 
  16  10  -1       20.85       37.18      6.06 o 
  17  10  -1       43.68       44.98     11.16 o 
   0  11  -1      282.59      290.40     16.14 o 
   1  11  -1        1.32       -2.10      3.64 o 
   2  11  -1      164.69      155.31      8.69 o 
   3  11  -1       45.65       41.84      5.33 o 
   4  11  -1       34.63       38.06      5.07 o 
   5  11  -1       14.05        9.52      4.43 o 
   6  11  -1       50.46       45.53      4.92 o 
   7  11  -1        4.55        7.77      4.10 o 
   8  11  -1       68.77       59.92      5.57 o 
   9  11  -1       83.48       86.90      7.09 o 
  10  11  -1       62.14       68.07      6.08 o 
  11  11  -1       72.11       74.32      7.22 o 
  12  11  -1       95.14       93.77      7.08 o 
  13  11  -1        2.52        7.74      4.10 o 
  14  11  -1       46.29       50.25      6.73 o 
  15  11  -1       18.87       11.18      5.16 o 
   1  12  -1       42.58       45.25      5.88 o 
   2  12  -1       62.48       59.78      6.37 o 
   3  12  -1       26.01       22.02      4.62 o 
   4  12  -1       34.95       34.95      5.20 o 
   5  12  -1       74.31       80.95      6.97 o 
   6  12  -1        0.26        5.96      3.70 o 
   7  12  -1       25.97       18.54      4.89 o 
   8  12  -1       24.12       27.15      5.33 o 
   9  12  -1       31.26       21.06      5.03 o 
  10  12  -1        2.49        3.41      4.18 o 
  11  12  -1       24.09       20.69      5.38 o 
  12  12  -1        0.83        8.58      4.55 o 
  13  12  -1        1.78        5.10      5.51 o 
   0  13  -1       49.43       56.22     10.05 o 
   1  13  -1        1.95        0.63      4.31 o 
   2  13  -1       35.08       30.17      5.83 o 
   3  13  -1       18.93       12.32      4.73 o 
   4  13  -1        9.26        8.13      4.39 o 
   5  13  -1       10.97       17.03      4.77 o 
   6  13  -1       41.32       44.76      6.27 o 
   7  13  -1       19.13       24.64      5.40 o 
   8  13  -1        8.52        1.40      4.35 o 
   9  13  -1       18.75       17.21      6.14 o 
   2   0   0    22368.32    22162.05    566.04 o 
   4   0   0    19498.28    20475.02    374.56 o 
   6   0   0     5690.50     6261.15    132.99 o 
   8   0   0     8087.89     8077.59    173.28 o 
  10   0   0    13982.12    14384.24    306.71 o 
  12   0   0     4816.69     4945.69    109.27 o 
  14   0   0      976.61      910.89     32.04 o 
  16   0   0      788.69      773.36     22.95 o 
  18   0   0      554.64      503.60     17.78 o 
  20   0   0       48.19       31.68      5.37 o 
  22   0   0       82.00      104.51     15.76 o 
  24   0   0      211.30      243.00     16.59 o 
   1   1   0      925.32     1019.17     15.32 o 
   2   1   0     1253.52     1160.43     17.85 o 
   3   1   0    16430.14    16174.21    208.11 o 
   4   1   0      878.47      937.22     14.73 o 
   5   1   0    25905.11    25059.77    321.95 o 
   6   1   0     9168.58     9616.42    124.23 o 
   7   1   0     9922.12     9656.46    124.79 o 
   8   1   0       53.27       53.53      1.90 o 
   9   1   0      695.37      564.80      9.80 o 
  10   1   0     3550.30     3756.43     53.95 o 
  11   1   0       34.21       40.12      2.20 o 
  12   1   0      262.60      242.33      5.62 o 
  13   1   0      148.97      157.95      5.33 o 
  14   1   0       90.17       85.96      4.39 o 
  15   1   0     1416.11     1404.27     25.40 o 
  16   1   0      221.34      228.63      7.48 o 
  17   1   0     2331.82     2145.43     37.29 o 
  18   1   0       53.12       51.43      4.36 o 
  19   1   0      574.81      561.54     13.70 o 
  20   1   0       68.36       78.30      7.20 o 
  21   1   0       26.67       36.56      4.21 o 
  22   1   0        0.97        2.02      3.02 o 
  23   1   0        1.20       -0.58      3.12 o 
  24   1   0        0.80        5.44      4.07 o 
  25   1   0        4.81        5.66      4.37 o 
   0   2   0     9341.52     9338.95    197.92 o 
   1   2   0     5061.24     5465.11     70.85 o 
   2   2   0    44304.05    40775.74    493.60 o 
   3   2   0      623.32      602.06      9.22 o 
   4   2   0     2597.61     2756.51     38.66 o 
   5   2   0       24.94       27.99      1.63 o 
   6   2   0      959.49      926.48     14.21 o 
   7   2   0       20.09       25.23      2.07 o 
   8   2   0     1623.09     1749.15     25.61 o 
   9   2   0      295.26      336.44      6.39 o 
  10   2   0     6665.30     6702.69     87.80 o 
  11   2   0        0.41        2.21      1.00 o 
  12   2   0     6310.66     6152.75     87.36 o 
  13   2   0      264.03      284.36      8.42 o 
  14   2   0     3401.42     3250.92     52.72 o 
  15   2   0       23.46       22.37      3.02 o 
  16   2   0       12.90       17.94      2.85 o 
  17   2   0        2.85        1.96      2.38 o 
  18   2   0        2.90        2.36      2.29 o 
  19   2   0        7.79        7.74      2.77 o 
  20   2   0      218.71      195.22     11.05 o 
  21   2   0       22.02       15.94      4.01 o 
  22   2   0      473.99      476.52     14.74 o 
  23   2   0       15.81       18.96      5.13 o 
  24   2   0      236.38      242.72     10.98 o 
  25   2   0        1.20       -3.90      4.76 o 
   1   3   0     5642.39     5880.15     76.30 o 
   2   3   0      889.20      881.22     17.63 o 
   3   3   0     3701.21     3561.37     46.78 o 
   4   3   0     1553.85     1678.55     24.28 o 
   5   3   0    12797.82    12929.04    177.50 o 
   6   3   0       23.12       31.63      1.49 o 
   7   3   0     8990.37     9324.27    120.80 o 
   8   3   0      315.38      361.71      6.73 o 
   9   3   0      565.20      567.07      9.24 o 
  10   3   0      551.46      568.61     10.00 o 
  11   3   0      227.11      191.27      4.48 o 
  12   3   0        0.92        9.29      1.74 o 
  13   3   0      205.82      217.57      6.00 o 
  14   3   0      626.03      650.73     13.84 o 
  15   3   0      801.71      756.70     15.62 o 
  16   3   0       76.40       85.38      4.67 o 
  17   3   0      865.93      838.06     17.88 o 
  18   3   0       12.80       10.94      3.16 o 
  19   3   0      620.35      615.20     16.28 o 
  20   3   0       12.32       11.57      3.74 o 
  21   3   0       66.31       74.88      6.35 o 
  22   3   0        9.74       21.40      5.51 o 
  23   3   0        4.45        5.60      4.74 o 
  24   3   0        2.58        9.36      5.17 o 
  25   3   0        0.79       -1.09      4.51 o 
   0   4   0     6172.18     6409.12    117.83 o 
   1   4   0      147.55      139.24      5.12 o 
   2   4   0     9420.89     9822.71    126.94 o 
   3   4   0      730.41      800.54     11.73 o 
   4   4   0    12844.30    12798.15    165.16 o 
   5   4   0      836.27      862.70     12.74 o 
   6   4   0     2542.49     2737.61     36.86 o 
   7   4   0        0.54        1.96      1.71 o 
   8   4   0        8.75        7.71      1.12 o 
   9   4   0      468.11      485.14      8.37 o 
  10   4   0     1286.92     1282.45     18.88 o 
  11   4   0      861.66      863.45     16.25 o 
  12   4   0     7379.76     7175.24     94.63 o 
  13   4   0        7.28       11.94      2.15 o 
  14   4   0      882.43      859.28     17.02 o 
  15   4   0      332.74      328.33     10.04 o 
  16   4   0      234.18      233.66      8.49 o 
  17   4   0       83.95       72.61      5.24 o 
  18   4   0        1.35        3.09      2.72 o 
  19   4   0       36.74       33.65      6.26 o 
  20   4   0      174.27      195.16     11.22 o 
  21   4   0      122.41      122.29      9.06 o 
  22   4   0      294.91      277.71     12.97 o 
  23   4   0       27.58       27.85      6.12 o 
  24   4   0       72.89       76.16      9.46 o 
   1   5   0     2949.72     2858.79     38.34 o 
   2   5   0     3635.70     3703.82     49.18 o 
   3   5   0     2659.15     2636.58     35.60 o 
   4   5   0     1051.22     1059.81     15.46 o 
   5   5   0     3330.02     3304.11     44.28 o 
   6   5   0      294.48      281.55      5.45 o 
   7   5   0     1824.37     1806.46     25.37 o 
   8   5   0      345.49      318.86      6.26 o 
   9   5   0     1400.44     1381.83     20.22 o 
  10   5   0        3.97        7.96      1.99 o 
  11   5   0      188.30      197.22      5.01 o 
  12   5   0      513.12      492.68      9.97 o 
  13   5   0      774.37      787.90     15.72 o 
  14   5   0        7.09        7.89      2.50 o 
  15   5   0      299.75      302.20     15.04 o 
  16   5   0        0.03       -1.53      3.23 o 
  17   5   0      413.02      407.46     18.92 o 
  18   5   0       48.32       48.28      6.00 o 
  19   5   0      276.14      267.49     11.96 o 
  20   5   0        6.43       11.97      4.48 o 
  21   5   0       52.21       59.60      9.94 o 
  22   5   0       18.36       23.67      5.50 o 
  23   5   0        0.09        3.69      4.74 o 
   0   6   0     7423.12     7813.81    144.24 o 
   1   6   0        7.60       17.66      2.17 o 
   2   6   0     5665.21     5760.46     75.84 o 
   3   6   0       22.09       23.98      2.00 o 
   4   6   0      489.27      487.47      8.29 o 
   5   6   0       35.98       34.76      1.81 o 
   6   6   0      149.23      141.85      4.45 o 
   7   6   0      212.91      204.96      4.73 o 
   8   6   0     1764.48     1802.90     27.75 o 
   9   6   0      324.46      331.44      8.56 o 
  10   6   0     2450.36     2413.19     39.68 o 
  11   6   0      217.49      216.70      6.68 o 
  12   6   0      520.87      528.97     11.86 o 
  13   6   0       99.45      101.83      5.66 o 
  14   6   0      383.28      381.18     12.95 o 
  15   6   0       27.93       41.68      6.79 o 
  16   6   0      312.16      287.78     11.78 o 
  17   6   0        3.16       11.09      4.33 o 
  18   6   0      324.14      328.46     13.38 o 
  19   6   0       26.16       31.66      5.63 o 
  20   6   0       22.19       21.20      5.23 o 
  21   6   0       24.14       20.65      5.64 o 
  22   6   0        4.14        3.66      4.50 o 
  23   6   0        4.02        5.85      5.12 o 
   1   7   0     1076.09     1060.69     16.12 o 
   2   7   0      103.30       99.89      3.70 o 
   3   7   0      921.95      920.96     14.33 o 
   4   7   0       19.74       16.33      1.63 o 
   5   7   0     1543.07     1577.51     26.97 o 
   6   7   0      409.00      409.42      9.63 o 
   7   7   0     1647.17     1722.61     29.51 o 
   8   7   0       11.33       19.26      2.80 o 
   9   7   0      474.42      500.01     11.41 o 
  10   7   0       30.35       31.01      3.04 o 
  11   7   0       37.95       38.53      3.46 o 
  12   7   0      361.63      370.72      9.80 o 
  13   7   0       18.35       21.37      3.55 o 
  14   7   0      108.56       95.14      6.95 o 
  15   7   0      424.36      417.31     14.53 o 
  16   7   0      137.57      131.12      8.70 o 
  17   7   0      254.83      254.27     11.65 o 
  18   7   0       33.35       33.75      5.95 o 
  19   7   0      104.65      112.75      8.86 o 
  20   7   0        5.59       -1.64      4.18 o 
  21   7   0       27.35       24.52      6.00 o 
  22   7   0        8.52        8.71      6.21 o 
   0   8   0     1967.08     1976.00     39.92 o 
   1   8   0       40.64       42.69      3.30 o 
   2   8   0      744.60      776.81     20.66 o 
   3   8   0       14.60       10.33      2.20 o 
   4   8   0      916.23      871.94     16.87 o 
   5   8   0       82.21       90.11      4.55 o 
   6   8   0      431.07      401.19      9.90 o 
   7   8   0      150.00      140.05      5.73 o 
   8   8   0      333.55      335.77      9.04 o 
   9   8   0        3.10        5.51      2.35 o 
  10   8   0      403.85      426.46     10.80 o 
  11   8   0       76.80       76.06      4.72 o 
  12   8   0      306.01      303.17     16.75 o 
  13   8   0        4.41        6.04      3.25 o 
  14   8   0      631.58      632.39     18.91 o 
  15   8   0        4.70        4.48      3.86 o 
  16   8   0       92.71       98.59      8.02 o 
  17   8   0        7.96        8.64      4.56 o 
  18   8   0        5.14        0.95      4.16 o 
  19   8   0        8.52       -1.00      4.61 o 
  20   8   0        5.06        8.03      4.77 o 
  21   8   0       18.33       12.18     10.92 o 
   1   9   0       30.48       28.73      3.26 o 
   2   9   0        2.03        2.27      2.17 o 
   3   9   0      804.74      824.85     16.49 o 
   4   9   0       17.00       20.66      3.12 o 
   5   9   0      503.15      534.64     12.43 o 
   6   9   0       94.75       97.65      6.70 o 
   7   9   0      528.82      523.52     12.40 o 
   8   9   0       72.95       76.63      4.76 o 
   9   9   0      202.07      208.55      7.30 o 
  10   9   0      182.38      179.25      7.61 o 
  11   9   0       48.67       55.35      4.22 o 
  12   9   0       21.44       15.64      4.40 o 
  13   9   0       63.25       55.71      5.40 o 
  14   9   0       46.39       62.20      6.64 o 
  15   9   0       84.89      101.40      8.03 o 
  16   9   0      118.56      113.42      9.22 o 
  17   9   0       73.03       90.74      8.28 o 
  18   9   0        0.16        3.17      5.21 o 
  19   9   0       33.82       40.51      6.69 o 
   0  10   0      386.93      419.96     18.95 o 
   1  10   0       17.20       16.10      3.54 o 
   2  10   0      537.34      534.66     15.68 o 
   3  10   0        3.34        6.07      3.28 o 
   4  10   0      196.25      185.20      9.79 o 
   5  10   0        0.17        1.59      2.73 o 
   6  10   0       42.94       41.81      4.46 o 
   7  10   0        0.18       -2.30      2.30 o 
   8  10   0       67.48       58.20      4.60 o 
   9  10   0       46.23       47.44      4.32 o 
  10  10   0      128.44      117.59      6.18 o 
  11  10   0       45.05       55.19      4.85 o 
  12  10   0      324.62      323.74     11.40 o 
  13  10   0        0.04        5.40      3.68 o 
  14  10   0      162.07      172.04      9.85 o 
  15  10   0       11.81       14.62      4.91 o 
  16  10   0       14.91       15.23      5.11 o 
  17  10   0       13.76       19.14      5.52 o 
   1  11   0       27.42       16.03      4.00 o 
   2  11   0      183.04      181.21      8.89 o 
   3  11   0      122.84      137.76      8.01 o 
   4  11   0      148.27      154.92      8.48 o 
   5  11   0      187.50      203.75     10.00 o 
   6  11   0        4.82       -2.56      3.14 o 
   7  11   0       96.98      102.73      7.37 o 
   8  11   0       34.22       37.61      5.90 o 
   9  11   0      109.74       98.32      6.73 o 
  10  11   0        0.17        3.20      3.40 o 
  11  11   0       64.50       53.98      5.79 o 
  12  11   0        0.21       -0.02      3.69 o 
  13  11   0        1.42        5.09      4.15 o 
  14  11   0        1.53        3.67      4.91 o 
  15  11   0        2.72        3.57      4.62 o 
   0  12   0       76.60       72.25      9.59 o 
   1  12   0       20.37       24.86      4.79 o 
   2  12   0      131.86      148.16      8.83 o 
   3  12   0       54.05       66.26      6.48 o 
   4  12   0       16.03       15.11      4.39 o 
   5  12   0        9.30       15.40      4.67 o 
   6  12   0        8.80        5.21      3.78 o 
   7  12   0       31.87       29.64      5.42 o 
   8  12   0       93.91      100.02     11.52 o 
   9  12   0       49.33       68.84      7.12 o 
  10  12   0       81.57       87.01      8.61 o 
  11  12   0        4.91        6.98      5.23 o 
  12  12   0       54.16       55.51      6.93 o 
  13  12   0        1.42        7.45      7.57 o 
   1  13   0       24.04       21.22      5.24 o 
   2  13   0        7.06       11.04      4.38 o 
   3  13   0       37.86       33.03      5.63 o 
   4  13   0       35.30       24.63      5.24 o 
   5  13   0       15.39       11.55      4.41 o 
   6  13   0        0.22        0.76      4.16 o 
   7  13   0       12.57       15.16      4.82 o 
   8  13   0        9.35       14.49      5.00 o 
   9  13   0       44.63       38.99      6.27 o 
   1   0   1     1458.31     1666.31     45.59 o 
   3   0   1    23295.47    22643.57    365.63 o 
   5   0   1     7776.71     8159.03    152.92 o 
   7   0   1    17084.54    16698.97    305.32 o 
   9   0   1     3819.52     3571.89     64.86 o 
  11   0   1      466.57      483.85     11.02 o 
  13   0   1       49.45       61.34     10.50 o 
  15   0   1      508.36      518.17     17.14 o 
  17   0   1     2492.17     2449.84     58.84 o 
  19   0   1      728.00      712.95     22.70 o 
  21   0   1      126.10      119.49      9.06 o 
  23   0   1        8.92        2.85      4.38 o 
  25   0   1        9.88        9.62      5.89 o 
   0   1   1    39043.53    34467.29   1207.46 o 
   1   1   1      100.70      127.47      2.29 o 
   2   1   1    15737.76    16103.45    192.02 o 
   3   1   1     5938.26     6340.98     75.53 o 
   4   1   1     4600.00     4829.87     56.56 o 
   5   1   1     1928.04     2007.14     28.00 o 
   6   1   1     1990.25     2140.64     25.69 o 
   7   1   1      752.60      805.71     10.96 o 
   8   1   1     7243.02     7798.76     94.67 o 
   9   1   1      672.87      778.08     11.44 o 
  10   1   1     6184.42     6469.92     80.07 o 
  11   1   1     1063.14     1125.11     16.37 o 
  12   1   1     2723.25     2725.04     37.28 o 
  13   1   1       41.00       44.87      3.19 o 
  14   1   1     2388.30     2266.54     37.26 o 
  15   1   1      160.00      147.48      6.79 o 
  16   1   1      792.48      740.43     15.59 o 
  17   1   1        6.53        7.49      2.89 o 
  18   1   1       69.49       72.22      4.90 o 
  19   1   1       51.50       45.98      4.38 o 
  20   1   1       59.79       62.91      4.89 o 
  21   1   1        4.16        0.64      2.61 o 
  22   1   1      194.21      194.07      8.19 o 
  23   1   1       14.58       12.93      3.59 o 
  24   1   1      210.66      217.03     12.66 o 
  25   1   1       13.04       23.96      5.16 o 
   1   2   1     7242.78     7630.07     85.14 o 
   2   2   1     8173.34     8548.96    103.38 o 
   3   2   1     5798.13     5890.24     68.28 o 
   4   2   1      247.48      267.85      4.24 o 
   5   2   1    12229.36    12339.56    158.16 o 
   6   2   1      901.19      885.46     13.69 o 
   7   2   1     7106.64     7148.60     93.54 o 
   8   2   1      373.85      408.73      6.76 o 
   9   2   1     2839.62     2847.19     38.74 o 
  10   2   1      963.92      947.41     13.35 o 
  11   2   1      457.85      472.54      7.28 o 
  12   2   1      156.45      159.90      3.84 o 
  13   2   1      168.06      181.11      5.79 o 
  14   2   1       90.59       93.24      4.69 o 
  15   2   1     1226.90     1220.33     22.82 o 
  16   2   1      238.11      230.68      7.48 o 
  17   2   1      995.49      988.90     21.07 o 
  18   2   1       61.08       50.67      4.28 o 
  19   2   1      427.67      465.41     13.27 o 
  20   2   1       95.82       85.43      6.23 o 
  21   2   1       67.53       67.91      6.03 o 
  22   2   1       18.74       20.99      4.49 o 
  23   2   1        1.75        1.50      3.47 o 
  24   2   1        3.58        3.63      4.33 o 
  25   2   1        3.75        3.14      4.02 o 
   0   3   1     1940.93     1857.00     30.73 o 
   1   3   1      520.57      508.16      7.50 o 
   2   3   1    15098.45    15296.30    165.98 o 
   3   3   1     1100.82     1165.75     16.12 o 
   4   3   1    13196.37    13664.10    165.09 o 
   5   3   1      654.10      653.36      9.24 o 
   6   3   1     2416.08     2526.09     30.76 o 
   7   3   1      361.82      374.84      6.39 o 
   8   3   1      145.53      143.61      3.77 o 
   9   3   1      328.27      323.02      6.10 o 
  10   3   1     1887.81     1974.38     27.02 o 
  11   3   1      198.06      227.02      5.38 o 
  12   3   1     6094.52     5929.45     84.10 o 
  13   3   1      147.51      154.71      7.95 o 
  14   3   1     3492.68     3410.41     59.86 o 
  15   3   1       38.45       43.80      4.08 o 
  16   3   1      117.52      106.58      5.71 o 
  17   3   1       22.63       29.65      3.88 o 
  18   3   1       12.06        6.69      3.06 o 
  19   3   1        6.41       10.58      3.36 o 
  20   3   1      151.98      158.85      9.16 o 
  21   3   1       38.07       48.49      5.48 o 
  22   3   1      400.20      396.63     13.55 o 
  23   3   1       24.42       22.93      5.88 o 
  24   3   1      177.82      186.58     11.32 o 
   1   4   1      515.85      573.48      8.24 o 
   2   4   1      248.38      215.59      3.82 o 
   3   4   1     3780.30     3703.49     43.41 o 
   4   4   1     1632.42     1706.43     22.02 o 
   5   4   1    10907.68    10828.79    133.22 o 
   6   4   1      304.64      330.59      5.98 o 
   7   4   1     2826.99     2875.39     36.32 o 
   8   4   1      343.00      352.78      6.40 o 
   9   4   1     1835.02     1853.56     24.22 o 
  10   4   1       97.35       94.23      3.02 o 
  11   4   1       78.11       77.18      3.46 o 
  12   4   1       67.00       74.43      3.26 o 
  13   4   1      450.49      416.86     14.74 o 
  14   4   1       27.26       28.98      3.38 o 
  15   4   1      392.43      399.69     11.14 o 
  16   4   1       16.31       20.92      3.37 o 
  17   4   1      244.47      238.66      8.86 o 
  18   4   1        3.64       -0.01      2.51 o 
  19   4   1      622.34      585.37     17.92 o 
  20   4   1       40.21       32.90      5.64 o 
  21   4   1      104.45      101.84      8.34 o 
  22   4   1       12.11        6.67      4.67 o 
  23   4   1       13.35       17.16      5.54 o 
  24   4   1        0.27       -0.60      4.50 o 
   0   5   1    10860.92    10789.54    196.35 o 
   1   5   1      434.65      474.90      7.71 o 
   2   5   1     3774.17     3721.88     48.49 o 
   3   5   1      366.06      412.59      6.88 o 
   4   5   1      749.51      741.70      9.73 o 
   5   5   1       96.34       91.62      2.53 o 
   6   5   1      261.55      254.54      5.30 o 
   7   5   1      190.69      206.44      4.49 o 
   8   5   1     1817.26     1832.93     27.51 o 
   9   5   1      724.49      683.90     12.96 o 
  10   5   1     4543.07     4401.93     63.22 o 
  11   5   1      568.16      596.98     12.10 o 
  12   5   1     2558.69     2583.98     38.40 o 
  13   5   1       11.30       16.29      2.53 o 
  14   5   1      101.35      122.10      6.08 o 
  15   5   1      111.13      112.57      5.90 o 
  16   5   1      188.70      192.77      9.29 o 
  17   5   1       12.27       12.09      4.08 o 
  18   5   1       86.86       77.46      9.64 o 
  19   5   1       34.05       46.49      6.35 o 
  20   5   1      120.49      114.04      8.79 o 
  21   5   1       46.83       46.71      6.60 o 
  22   5   1       70.74       89.18      8.33 o 
  23   5   1        2.33        4.27      4.85 o 
   1   6   1     1660.23     1690.11     23.30 o 
   2   6   1      657.35      652.30     10.94 o 
   3   6   1      758.12      713.58     11.31 o 
   4   6   1      436.17      422.81      7.32 o 
   5   6   1     1646.12     1651.21     23.15 o 
   6   6   1       17.77       17.13      1.50 o 
   7   6   1     2449.87     2522.22     36.99 o 
   8   6   1      443.62      439.81      8.95 o 
   9   6   1      769.72      795.98     13.85 o 
  10   6   1      191.58      174.45      6.34 o 
  11   6   1      175.90      170.32      5.30 o 
  12   6   1       60.54       56.38      4.07 o 
  13   6   1       45.28       47.29      6.21 o 
  14   6   1       47.33       49.54      5.29 o 
  15   6   1      269.05      277.13     11.14 o 
  16   6   1       81.51       76.68      8.97 o 
  17   6   1      540.40      528.04     17.21 o 
  18   6   1       26.64       43.71      6.18 o 
  19   6   1      179.18      184.94     10.51 o 
  20   6   1        1.59        1.47      4.02 o 
  21   6   1       52.76       64.84      9.28 o 
  22   6   1       16.66        7.50      4.93 o 
  23   6   1        4.04       -5.05      6.04 o 
   0   7   1     4873.18     4828.54     90.50 o 
   1   7   1      640.55      622.29     10.39 o 
   2   7   1     3848.55     3846.00     51.38 o 
   3   7   1      485.80      474.28      9.48 o 
   4   7   1       85.39       87.17      3.96 o 
   5   7   1       54.70       52.54      3.27 o 
   6   7   1       21.82       25.00      2.73 o 
   7   7   1      453.99      433.05      9.94 o 
   8   7   1      585.95      581.17     12.71 o 
   9   7   1       56.85       64.31      4.04 o 
  10   7   1     1206.31     1174.28     20.12 o 
  11   7   1        1.95        4.13      2.28 o 
  12   7   1      608.18      590.47     13.15 o 
  13   7   1        4.94        4.06      2.72 o 
  14   7   1      405.27      413.48     13.74 o 
  15   7   1       19.81       27.58      5.58 o 
  16   7   1      167.10      168.31      9.55 o 
  17   7   1       13.91       16.62      5.03 o 
  18   7   1       94.10       97.98     10.10 o 
  19   7   1        0.76        1.51      4.13 o 
  20   7   1        7.48        7.02      4.63 o 
  21   7   1       14.32       14.19      5.39 o 
  22   7   1       26.21       20.48      8.67 o 
   1   8   1      228.11      219.07      6.43 o 
   2   8   1      343.51      343.80      8.36 o 
   3   8   1      480.48      464.27     10.16 o 
   4   8   1      641.77      638.95     13.02 o 
   5   8   1      609.10      613.15     12.82 o 
   6   8   1      102.33      112.32      4.99 o 
   7   8   1     1522.25     1474.13     26.31 o 
   8   8   1        3.81        4.93      2.37 o 
   9   8   1      180.93      179.89      6.58 o 
  10   8   1      287.62      279.95      8.38 o 
  11   8   1       67.70       68.88      4.60 o 
  12   8   1       91.19       88.58      5.15 o 
  13   8   1       28.08       27.67      4.07 o 
  14   8   1      132.49      127.95      8.16 o 
  15   8   1      166.68      177.34      9.72 o 
  16   8   1      243.98      244.26     11.49 o 
  17   8   1      197.06      217.47     11.12 o 
  18   8   1        2.16       -1.44      3.91 o 
  19   8   1       41.54       45.78      6.58 o 
  20   8   1       18.49       14.86      5.33 o 
   0   9   1      949.88      918.60     42.00 o 
   1   9   1       17.32       20.64      3.42 o 
   2   9   1      146.57      146.98      6.22 o 
   3   9   1        3.82        4.07      2.50 o 
   4   9   1      478.59      457.16     12.16 o 
   5   9   1       25.04       28.36      4.57 o 
   6   9   1      391.46      378.84      9.87 o 
   7   9   1        1.77       -0.54      2.22 o 
   8   9   1      110.54      107.03      5.36 o 
   9   9   1       17.25       13.92      2.83 o 
  10   9   1      222.97      223.48      7.72 o 
  11   9   1      124.56      125.73      5.66 o 
  12   9   1      418.50      401.39     15.49 o 
  13   9   1       25.54       37.33      7.47 o 
  14   9   1      203.82      201.73     10.43 o 
  15   9   1       35.10       29.70      5.48 o 
  16   9   1       15.40        6.93      5.94 o 
  17   9   1       18.24       12.04      4.70 o 
  18   9   1        0.89        1.42      4.37 o 
  19   9   1       20.76       15.18      5.10 o 
   1  10   1       16.80       16.21      3.65 o 
   2  10   1       81.46       77.95      6.00 o 
   3  10   1      192.96      213.62      9.16 o 
   4  10   1      113.88      112.23      7.04 o 
   5  10   1      628.75      603.72     15.58 o 
   6  10   1        5.01        9.19      3.23 o 
   7  10   1      135.50      125.93      6.63 o 
   8  10   1       33.90       37.98      4.72 o 
   9  10   1       69.80       81.96      5.71 o 
  10  10   1       53.36       55.20      4.70 o 
  11  10   1       35.08       36.62      3.90 o 
  12  10   1       22.93       19.43      4.29 o 
  13  10   1       47.07       41.69      5.24 o 
  14  10   1       49.31       51.79      6.49 o 
  15  10   1        6.64        3.37      4.29 o 
  16  10   1       21.60       22.15      5.40 o 
  17  10   1       44.82       40.27      6.32 o 
   0  11   1      281.78      291.97     16.14 o 
   1  11   1        1.34       -2.79      2.79 o 
   2  11   1      166.79      171.70      8.76 o 
   3  11   1       45.33       51.45      5.69 o 
   4  11   1       37.13       40.43      7.06 o 
   5  11   1       13.95       12.90      3.86 o 
   6  11   1       56.37       60.37      6.07 o 
   7  11   1        5.16        1.69      3.29 o 
   8  11   1       71.81       71.83      6.54 o 
   9  11   1       83.80       89.96      6.45 o 
  10  11   1       62.40       68.93      6.09 o 
  11  11   1       71.18       72.48      6.20 o 
  12  11   1       94.35       96.67      7.83 o 
  13  11   1        2.14        6.51      4.29 o 
  14  11   1       47.97       55.02      7.79 o 
  15  11   1       18.80       13.28      5.84 o 
   1  12   1       47.10       50.46      6.67 o 
   2  12   1       63.76       57.42      6.13 o 
   3  12   1       24.40       31.26      5.13 o 
   4  12   1       35.78       26.63      4.79 o 
   5  12   1       73.52       62.80      6.59 o 
   6  12   1        0.29       -0.47      3.42 o 
   7  12   1       27.03       27.10      5.03 o 
   8  12   1       23.84       27.89      5.10 o 
   9  12   1       31.45       26.63      5.16 o 
  10  12   1        2.30        3.72      4.11 o 
  11  12   1       26.84       34.17      6.57 o 
  12  12   1        0.97        3.39      4.88 o 
  13  12   1        1.53       -7.98      8.40 o 
   0  13   1       47.35       41.13      8.55 o 
   1  13   1        1.88        3.78      3.94 o 
   2  13   1       34.54       34.04      5.57 o 
   3  13   1       18.75       20.40      4.85 o 
   4  13   1       10.37       11.51      4.45 o 
   5  13   1       10.87        7.55      4.20 o 
   6  13   1       45.22       36.65      5.88 o 
   7  13   1       19.61       15.11      5.00 o 
   8  13   1        9.57        7.49      4.61 o 
   9  13   1       18.80       18.15      6.43 o 
   0   0   2    32041.14    27964.87    716.15 o 
   2   0   2    11820.99    12450.40    224.72 o 
   4   0   2     7189.75     7467.81    119.63 o 
   6   0   2     2053.13     2058.89     35.30 o 
   8   0   2     3550.02     3584.13     65.94 o 
  10   0   2     7811.09     8264.60    151.36 o 
  12   0   2     1221.12     1242.47     25.55 o 
  14   0   2     1882.00     1773.79     43.16 o 
  16   0   2      715.85      672.93     20.69 o 
  18   0   2      194.14      200.33     10.42 o 
  20   0   2       55.30       59.44      6.93 o 
  22   0   2       93.58       98.40      9.13 o 
  24   0   2      164.53      167.14     11.87 o 
   1   1   2     5575.85     5779.45     73.81 o 
   2   1   2     3392.95     3516.40     40.55 o 
   3   1   2      952.57      942.38     12.89 o 
   4   1   2      216.09      228.89      3.86 o 
   5   1   2     3506.66     3543.42     43.92 o 
   6   1   2      864.62      827.33     11.65 o 
   7   1   2     9679.46     9513.75    109.88 o 
   8   1   2      307.22      342.81      5.88 o 
   9   1   2     5455.44     5242.07     64.63 o 
  10   1   2       49.27       56.64      2.01 o 
  11   1   2     1359.69     1413.44     20.99 o 
  12   1   2      114.89      120.39      3.53 o 
  13   1   2       14.40       16.16      1.81 o 
  14   1   2       11.33       15.64      2.51 o 
  15   1   2      458.79      489.25     11.82 o 
  16   1   2       11.16       11.91      2.66 o 
  17   1   2     1249.42     1236.77     23.60 o 
  18   1   2       32.54       33.72      5.12 o 
  19   1   2      697.05      666.52     15.42 o 
  20   1   2        3.70        7.65      2.76 o 
  21   1   2       72.17       68.40      5.86 o 
  22   1   2        7.67        7.02      3.55 o 
  23   1   2        4.68        3.05      3.56 o 
  24   1   2        9.18        3.55      3.99 o 
  25   1   2        5.48        7.05      4.26 o 
   0   2   2     7163.51     7079.96    128.80 o 
   1   2   2     4010.87     4262.42     55.54 o 
   2   2   2     2094.10     2098.21     25.48 o 
   3   2   2     7017.03     7270.71     88.17 o 
   4   2   2     6992.93     7153.55     87.92 o 
   5   2   2     1787.14     1878.58     23.83 o 
   6   2   2     7339.33     7644.17     91.33 o 
   7   2   2     2131.17     2253.30     31.82 o 
   8   2   2     3650.08     3841.45     51.09 o 
   9   2   2      188.16      188.76      4.07 o 
  10   2   2     1668.77     1632.54     24.24 o 
  11   2   2      859.23      893.33     15.24 o 
  12   2   2     5207.22     4943.95     77.79 o 
  13   2   2       34.05       37.44      3.44 o 
  14   2   2     1958.80     1770.08     33.94 o 
  15   2   2      988.54      923.24     20.34 o 
  16   2   2      105.53      113.98      5.95 o 
  17   2   2       16.24       14.33      3.22 o 
  18   2   2       21.77       26.06      3.90 o 
  19   2   2       75.61       63.29      5.44 o 
  20   2   2       49.55       54.08      6.84 o 
  21   2   2        4.63        4.36      3.29 o 
  22   2   2      244.26      231.35     10.12 o 
  23   2   2       24.38       21.99      4.56 o 
  24   2   2      239.88      258.08     11.49 o 
  25   2   2       13.97        6.48      4.24 o 
   1   3   2      906.66     1022.70     14.60 o 
   2   3   2     2723.44     2843.86     37.40 o 
   3   3   2     6413.17     6351.29     78.55 o 
   4   3   2      122.93      137.40      3.02 o 
   5   3   2    18571.22    18598.74    224.14 o 
   6   3   2      473.04      492.09      6.70 o 
   7   3   2     5810.25     5856.73     76.34 o 
   8   3   2       30.18       30.08      1.70 o 
   9   3   2      586.79      608.72      9.87 o 
  10   3   2      247.41      246.63      5.40 o 
  11   3   2      468.08      444.18      8.12 o 
  12   3   2      255.00      265.69      5.80 o 
  13   3   2      477.48      476.77     11.10 o 
  14   3   2       90.07      110.66      5.55 o 
  15   3   2      402.72      371.66     10.92 o 
  16   3   2       37.17       36.57      3.86 o 
  17   3   2      313.89      296.57     12.61 o 
  18   3   2       10.14        6.24      2.87 o 
  19   3   2      385.95      371.72     11.91 o 
  20   3   2        8.08        5.57      3.33 o 
  21   3   2      256.70      280.72     10.75 o 
  22   3   2        0.32        6.05      3.84 o 
  23   3   2       20.23       15.84      5.24 o 
  24   3   2        0.80        3.62      4.78 o 
   0   4   2     3486.91     3482.63     63.17 o 
   1   4   2     1945.85     2101.78     26.42 o 
   2   4   2    10050.46    10083.00    121.85 o 
   3   4   2     1080.48     1180.58     15.75 o 
   4   4   2     1512.20     1506.08     19.83 o 
   5   4   2     2222.71     2394.76     30.49 o 
   6   4   2     1623.41     1627.27     23.35 o 
   7   4   2      251.09      263.96      4.62 o 
   8   4   2      536.92      529.10      8.25 o 
   9   4   2      163.45      179.10      4.39 o 
  10   4   2     2698.59     2675.80     34.70 o 
  11   4   2      868.74      844.20     12.51 o 
  12   4   2     3729.06     3724.74     49.79 o 
  13   4   2      164.47      159.44      5.68 o 
  14   4   2      759.79      760.62     15.47 o 
  15   4   2      273.07      268.42      8.96 o 
  16   4   2      312.85      311.76      9.94 o 
  17   4   2       46.08       40.50      4.29 o 
  18   4   2        3.04       -0.96      2.54 o 
  19   4   2       31.13       32.50      4.57 o 
  20   4   2       78.28       81.68      8.13 o 
  21   4   2       54.70       53.54      7.21 o 
  22   4   2      182.56      193.88     11.26 o 
  23   4   2        4.82        8.07      4.75 o 
  24   4   2      105.51       94.37      9.13 o 
   1   5   2      143.49      118.88      2.87 o 
   2   5   2     1121.55     1085.48     15.47 o 
   3   5   2     1422.45     1391.39     18.84 o 
   4   5   2       93.91      126.66      3.38 o 
   5   5   2     3815.90     3844.04     51.18 o 
   6   5   2       56.21       51.04      2.38 o 
   7   5   2     4174.03     4126.46     55.46 o 
   8   5   2        8.09       14.21      1.68 o 
   9   5   2     1505.19     1478.69     21.65 o 
  10   5   2       75.44       72.32      3.21 o 
  11   5   2      427.30      406.35      8.40 o 
  12   5   2       98.91       96.50      3.72 o 
  13   5   2      159.42      166.93      8.27 o 
  14   5   2       53.84       55.74      4.31 o 
  15   5   2      115.05      119.21      6.07 o 
  16   5   2       17.66       23.09      3.58 o 
  17   5   2      409.98      389.99     11.88 o 
  18   5   2       44.90       41.40      5.70 o 
  19   5   2      453.38      460.73     16.06 o 
  20   5   2        1.24        2.46      3.92 o 
  21   5   2       63.17       65.71      7.45 o 
  22   5   2        8.46       13.54      5.05 o 
  23   5   2        3.83        7.18      5.07 o 
   0   6   2     7497.92     7372.99    122.59 o 
   1   6   2      562.42      583.30      8.54 o 
   2   6   2     2527.48     2559.37     32.49 o 
   3   6   2       78.80       73.60      2.62 o 
   4   6   2      571.86      618.25     10.82 o 
   5   6   2      324.23      322.12      6.48 o 
   6   6   2       19.50       21.03      1.85 o 
   7   6   2       27.16       32.98      2.29 o 
   8   6   2     1314.03     1297.43     19.47 o 
   9   6   2      606.03      592.48     10.03 o 
  10   6   2     1821.12     1727.96     25.07 o 
  11   6   2      208.03      214.19      5.93 o 
  12   6   2      993.73      997.21     17.25 o 
  13   6   2        3.89        6.13      2.47 o 
  14   6   2      400.21      447.70     13.99 o 
  15   6   2       90.22      104.49      7.20 o 
  16   6   2       85.03       92.60      7.19 o 
  17   6   2       10.44        6.99      4.10 o 
  18   6   2       91.41       96.77      7.90 o 
  19   6   2       29.46       34.54      5.87 o 
  20   6   2       23.17       31.25      5.77 o 
  21   6   2       13.94       14.01      4.97 o 
  22   6   2       32.48       29.66      6.17 o 
   1   7   2      713.35      685.12     12.35 o 
   2   7   2      582.69      516.86      9.90 o 
   3   7   2      395.43      385.13      9.11 o 
   4   7   2       71.97       71.06      4.29 o 
   5   7   2     1298.84     1265.84     22.31 o 
   6   7   2      106.21      106.65      6.86 o 
   7   7   2     1989.71     2018.41     30.37 o 
   8   7   2       62.16       56.84      3.21 o 
   9   7   2      883.45      873.70     17.13 o 
  10   7   2       68.12       68.90      4.63 o 
  11   7   2        1.36        0.13      2.10 o 
  12   7   2       16.64       15.30      2.93 o 
  13   7   2       62.80       55.52      4.73 o 
  14   7   2      111.36      103.69      7.12 o 
  15   7   2      284.87      272.83     11.38 o 
  16   7   2      206.64      191.83      9.99 o 
  17   7   2      481.01      483.07     16.46 o 
  18   7   2       13.76       18.86      4.91 o 
  19   7   2      140.67      145.24      9.76 o 
  20   7   2        9.03        5.37      4.61 o 
  21   7   2        9.01       15.10      5.23 o 
  22   7   2       27.11       29.82     12.60 o 
   0   8   2      898.12      916.22     31.01 o 
   1   8   2      175.04      167.30      6.17 o 
   2   8   2      683.05      693.39     15.34 o 
   3   8   2     1233.91     1178.83     21.18 o 
   4   8   2      746.63      733.98     14.30 o 
   5   8   2      158.05      162.88      5.92 o 
   6   8   2      313.83      292.78      8.20 o 
   7   8   2      718.67      667.90     13.99 o 
   8   8   2      125.09      114.57      5.30 o 
   9   8   2      124.16      127.12      5.56 o 
  10   8   2      489.35      485.55     11.77 o 
  11   8   2       22.55       29.33      3.73 o 
  12   8   2      357.95      360.07     14.95 o 
  13   8   2        9.08       10.94      3.33 o 
  14   8   2      401.66      392.56     14.38 o 
  15   8   2       13.57       16.19      4.51 o 
  16   8   2       25.18       26.41      5.36 o 
  17   8   2       12.72       14.69      4.73 o 
  18   8   2        0.28        3.62      4.14 o 
  19   8   2       12.01       15.67      5.06 o 
  20   8   2       17.99       21.30      5.75 o 
   1   9   2        4.37        3.05      2.44 o 
   2   9   2       53.21       46.51      4.61 o 
   3   9   2      706.86      696.84     15.99 o 
   4   9   2       39.24       53.07      4.37 o 
   5   9   2      732.37      750.09     17.38 o 
   6   9   2       26.80       33.73      3.92 o 
   7   9   2      500.64      492.18     13.43 o 
   8   9   2       53.91       56.68      4.20 o 
   9   9   2       14.90       11.38      3.92 o 
  10   9   2       73.18       89.92      5.14 o 
  11   9   2       19.17       21.77      3.19 o 
  12   9   2        3.22       -0.72      2.58 o 
  13   9   2      121.96      125.07      7.26 o 
  14   9   2      174.87      180.01      9.86 o 
  15   9   2       96.89      103.75      8.55 o 
  16   9   2       74.41       75.97      7.62 o 
  17   9   2       35.56       28.24      5.67 o 
  18   9   2       10.13       10.00      4.85 o 
  19   9   2       22.81       26.23      6.07 o 
   0  10   2      376.75      388.21     17.88 o 
   1  10   2       32.10       33.47      4.49 o 
   2  10   2      313.74      331.27     11.45 o 
   3  10   2      132.73      136.63     10.22 o 
   4  10   2      113.42      125.78      7.33 o 
   5  10   2       21.20       18.16      5.27 o 
   6  10   2       20.06       22.60      3.70 o 
   7  10   2       11.61       10.29      3.15 o 
   8  10   2      137.96      126.50      6.81 o 
   9  10   2      110.47      116.21      6.57 o 
  10  10   2      120.22      115.71      6.79 o 
  11  10   2      144.05      146.45      6.90 o 
  12  10   2      130.78      138.51      9.97 o 
  13  10   2       14.99       17.68      4.14 o 
  14  10   2       56.65       51.38      7.70 o 
  15  10   2       16.34       24.11      5.09 o 
  16  10   2       17.90       25.56      5.41 o 
  17  10   2       19.90        6.78      4.76 o 
   1  11   2       23.80       28.31      4.66 o 
   2  11   2       80.46       78.57      6.45 o 
   3  11   2      150.98      173.50      8.87 o 
   4  11   2       71.21       67.45      6.61 o 
   5  11   2      138.75      134.50      7.98 o 
   6  11   2        9.74       10.38      3.79 o 
   7  11   2       38.10       42.45      5.76 o 
   8  11   2       15.00        8.94      3.74 o 
   9  11   2       42.70       42.62      5.60 o 
  10  11   2       19.88       19.71      4.25 o 
  11  11   2       55.00       62.07      5.40 o 
  12  11   2       18.29       15.11      4.53 o 
  13  11   2       12.35       18.25      4.71 o 
  14  11   2       18.79       18.18      5.65 o 
  15  11   2       12.18       14.38      5.86 o 
   0  12   2       48.33       52.23     11.13 o 
   1  12   2        8.87        8.02      3.91 o 
   2  12   2       91.09       87.54      7.20 o 
   3  12   2       46.69       44.41      5.58 o 
   4  12   2       10.32       10.53      3.89 o 
   5  12   2       26.61       35.48      5.16 o 
   6  12   2       33.28       42.57      5.67 o 
   7  12   2       20.21       19.82      4.84 o 
   8  12   2       55.22       55.71      6.55 o 
   9  12   2       63.47       65.08      6.82 o 
  10  12   2       27.67       20.72      5.00 o 
  11  12   2       12.16       12.53      4.03 o 
  12  12   2       22.72       19.70      6.10 o 
   1  13   2       49.07       60.37      6.93 o 
   2  13   2        0.45        5.00      3.84 o 
   3  13   2       11.91        5.42      5.94 o 
   4  13   2       14.60       13.38      4.36 o 
   5  13   2        2.69        2.01      3.93 o 
   6  13   2        0.75        4.31      3.84 o 
   7  13   2       12.15       14.36      4.66 o 
   8  13   2        8.50        7.38      4.53 o 
   9  13   2       41.93       45.98      9.95 o 
   1   0   3    31912.63    30826.34    505.41 o 
   3   0   3    17436.56    17112.96    302.94 o 
   5   0   3     4480.44     4630.68     79.20 o 
   7   0   3     9600.33     9508.08    152.50 o 
   9   0   3     6145.58     6092.97     98.78 o 
  11   0   3      436.17      445.31     16.81 o 
  13   0   3      137.05      144.96      5.78 o 
  15   0   3      797.83      777.65     23.60 o 
  17   0   3     1378.99     1340.17     35.48 o 
  19   0   3      757.57      725.83     23.17 o 
  21   0   3      111.89      101.91      8.65 o 
  23   0   3       13.71       17.86      6.68 o 
  25   0   3        4.13        9.44      6.64 o 
   0   1   3    19901.45    18829.60    305.55 o 
   1   1   3    19771.92    19522.93    234.97 o 
   2   1   3    12791.29    12713.25    151.88 o 
   3   1   3     6276.98     6515.45     83.16 o 
   4   1   3     2118.34     2184.75     28.32 o 
   5   1   3     2682.68     2733.72     34.23 o 
   6   1   3     1057.66     1066.63     14.77 o 
   7   1   3     1774.48     1808.11     22.91 o 
   8   1   3     2911.15     2991.72     35.84 o 
   9   1   3      328.24      375.72      6.00 o 
  10   1   3     4473.38     4422.94     57.53 o 
  11   1   3      711.28      720.94     11.36 o 
  12   1   3     2907.63     2868.15     39.23 o 
  13   1   3       81.19       86.00      3.25 o 
  14   1   3     1208.22     1160.49     21.23 o 
  15   1   3      504.24      461.54     11.40 o 
  16   1   3      311.20      290.56      9.53 o 
  17   1   3        4.57        5.25      2.80 o 
  18   1   3      153.32      126.95      6.84 o 
  19   1   3       88.48       82.22      5.89 o 
  20   1   3       62.74       60.83      5.51 o 
  21   1   3        1.99        1.45      2.82 o 
  22   1   3      115.85      110.72      7.25 o 
  23   1   3       18.08       10.57      3.93 o 
  24   1   3      167.48      172.65      9.38 o 
  25   1   3        9.58        9.22      4.55 o 
   1   2   3     1347.58     1381.60     19.66 o 
   2   2   3      520.15      522.32      7.83 o 
   3   2   3     3725.34     3650.22     42.91 o 
   4   2   3      212.36      217.51      3.80 o 
   5   2   3    15169.45    14838.98    179.17 o 
   6   2   3      116.25      123.22      2.88 o 
   7   2   3     5847.04     5801.69     70.85 o 
   8   2   3      322.56      318.33      5.38 o 
   9   2   3      824.84      781.11     11.03 o 
  10   2   3      484.18      474.09      8.12 o 
  11   2   3      698.95      705.60     12.18 o 
  12   2   3      195.24      205.90      6.45 o 
  13   2   3      741.51      694.85     13.17 o 
  14   2   3      149.87      156.94      7.90 o 
  15   2   3      605.06      614.83     14.81 o 
  16   2   3      117.42      118.97      7.91 o 
  17   2   3      618.93      574.25     14.93 o 
  18   2   3        0.45       -0.83      2.35 o 
  19   2   3      336.90      337.90     11.04 o 
  20   2   3       26.93       21.44      3.92 o 
  21   2   3      180.06      158.72      8.37 o 
  22   2   3        5.80        9.39      3.92 o 
  23   2   3       27.73       17.91      4.45 o 
  24   2   3        4.19       12.89      4.42 o 
  25   2   3       12.89       20.05      6.00 o 
   0   3   3     8722.59     8865.89    144.25 o 
   1   3   3      164.39      168.04      4.00 o 
   2   3   3     7866.52     7888.46     94.57 o 
   3   3   3     2139.04     2278.13     28.57 o 
   4   3   3     6971.31     7179.20     87.04 o 
   5   3   3      203.15      199.71      3.95 o 
   6   3   3      645.85      641.76      8.84 o 
   7   3   3      488.82      519.53      7.98 o 
   8   3   3      786.38      829.75     12.13 o 
   9   3   3      356.61      353.22      6.56 o 
  10   3   3     1490.49     1500.34     21.55 o 
  11   3   3        9.33       10.76      1.81 o 
  12   3   3     3533.89     3440.27     46.03 o 
  13   3   3      460.14      437.32      9.17 o 
  14   3   3     2004.99     1911.16     32.34 o 
  15   3   3       17.14       22.22      3.33 o 
  16   3   3      154.91      153.60      6.86 o 
  17   3   3        5.29        3.22      2.53 o 
  18   3   3       33.04       29.21      5.78 o 
  19   3   3        5.48        2.95      2.87 o 
  20   3   3       56.58       52.24      5.35 o 
  21   3   3       18.28       22.03      4.39 o 
  22   3   3      207.55      234.16     10.98 o 
  23   3   3       16.79       17.97      4.58 o 
  24   3   3      163.27      162.05      9.30 o 
   1   4   3      162.68      155.25      2.86 o 
   2   4   3      455.23      478.95      7.47 o 
   3   4   3     5816.77     5989.61     74.29 o 
   4   4   3     1065.79     1118.35     15.05 o 
   5   4   3     8766.69     8826.88    107.49 o 
   6   4   3       48.35       61.21      2.31 o 
   7   4   3     2372.65     2303.50     29.91 o 
   8   4   3      499.09      537.90      8.34 o 
   9   4   3     1140.68     1173.47     15.93 o 
  10   4   3       90.83       96.02      3.37 o 
  11   4   3      199.26      181.76      5.19 o 
  12   4   3        2.17        3.42      1.73 o 
  13   4   3      645.95      689.27     13.23 o 
  14   4   3      102.03      103.33      6.70 o 
  15   4   3      300.41      287.75      9.33 o 
  16   4   3      104.46      102.44      5.88 o 
  17   4   3      208.56      217.45     14.86 o 
  18   4   3        3.00        1.46      2.81 o 
  19   4   3      507.04      501.17     14.41 o 
  20   4   3        2.00        5.24      3.38 o 
  21   4   3      126.77      131.08      8.61 o 
  22   4   3       14.45       10.35      4.69 o 
  23   4   3       12.10       14.34      6.61 o 
  24   4   3        0.44        6.85      5.01 o 
   0   5   3     6146.53     6296.22    103.29 o 
   1   5   3      709.07      786.35     10.51 o 
   2   5   3     4442.00     4416.13     58.04 o 
   3   5   3      886.98      955.84     13.51 o 
   4   5   3      621.02      612.25      9.04 o 
   5   5   3      536.13      511.92      8.28 o 
   6   5   3      433.35      423.52      7.30 o 
   7   5   3      567.84      602.88     10.34 o 
   8   5   3     1070.44     1039.56     14.76 o 
   9   5   3      601.57      575.41     10.20 o 
  10   5   3     2504.32     2479.24     34.49 o 
  11   5   3     1024.86     1024.58     16.01 o 
  12   5   3      956.09      968.88     15.51 o 
  13   5   3       78.51       83.90      3.92 o 
  14   5   3      589.52      588.50     13.18 o 
  15   5   3      182.70      186.26      7.56 o 
  16   5   3      220.21      249.74      8.79 o 
  17   5   3       57.20       52.90      4.93 o 
  18   5   3       26.04       29.75      4.38 o 
  19   5   3      112.38      116.04      8.42 o 
  20   5   3       31.34       45.39      6.31 o 
  21   5   3       73.86       65.46      7.43 o 
  22   5   3       59.99       63.05      7.56 o 
  23   5   3        0.55        0.93      4.48 o 
   1   6   3     1666.63     1630.46     20.42 o 
   2   6   3      334.73      321.97      5.84 o 
   3   6   3      664.33      669.63     11.23 o 
   4   6   3      102.23      106.38      3.55 o 
   5   6   3      772.98      769.50     12.64 o 
   6   6   3       31.19       29.99      2.20 o 
   7   6   3     2462.20     2414.94     33.59 o 
   8   6   3      172.35      173.68      4.94 o 
   9   6   3     1441.92     1436.77     20.46 o 
  10   6   3       40.34       42.52      2.87 o 
  11   6   3      298.41      303.85      6.97 o 
  12   6   3        5.64        7.13      1.87 o 
  13   6   3       90.95       87.96      3.87 o 
  14   6   3        4.70        3.99      2.57 o 
  15   6   3      156.68      149.64      9.64 o 
  16   6   3      201.49      206.14      9.95 o 
  17   6   3      583.93      561.96     17.99 o 
  18   6   3       29.83       23.93      5.19 o 
  19   6   3      281.76      292.37     12.69 o 
  20   6   3        8.02        5.64      4.35 o 
  21   6   3       37.96       47.01      7.21 o 
  22   6   3       25.71       16.63      5.45 o 
   0   7   3     1940.59     1933.32     39.16 o 
   1   7   3      187.54      174.30      4.40 o 
   2   7   3     1322.87     1352.57     20.15 o 
   3   7   3      682.65      644.33     11.83 o 
   4   7   3      650.15      657.73     12.14 o 
   5   7   3        8.51        8.56      1.87 o 
   6   7   3      421.65      420.72      8.89 o 
   7   7   3      428.52      405.59      8.20 o 
   8   7   3      415.38      411.39      8.41 o 
   9   7   3      345.83      322.55      7.25 o 
  10   7   3      226.21      222.24      6.12 o 
  11   7   3       15.39       16.19      3.05 o 
  12   7   3      776.53      739.23     15.61 o 
  13   7   3       30.24       24.31      3.60 o 
  14   7   3      322.30      307.60     11.79 o 
  15   7   3       31.31       24.72      5.34 o 
  16   7   3      113.21      117.36      8.11 o 
  17   7   3       17.62       19.00      6.85 o 
  18   7   3       13.49       16.81      5.08 o 
  19   7   3        2.14        6.70      4.35 o 
  20   7   3       13.94        6.61      4.32 o 
  21   7   3       10.09       12.46      5.19 o 
   1   8   3      265.77      240.24      8.43 o 
   2   8   3       60.08       51.94      3.79 o 
   3   8   3      502.78      500.12     12.23 o 
   4   8   3      308.48      315.55      8.31 o 
   5   8   3      596.48      579.51     14.90 o 
   6   8   3       92.99       88.39      4.49 o 
   7   8   3      746.78      727.57     14.94 o 
   8   8   3       51.49       55.46      3.86 o 
   9   8   3      360.22      375.08      9.69 o 
  10   8   3      106.14      107.98      5.31 o 
  11   8   3       37.09       44.55      4.83 o 
  12   8   3        4.60       -2.10      2.35 o 
  13   8   3       60.87       54.07      5.04 o 
  14   8   3      189.05      196.96     10.50 o 
  15   8   3       98.16       98.27      7.58 o 
  16   8   3       84.43       71.74      7.04 o 
  17   8   3      187.03      179.87     10.43 o 
  18   8   3        4.52        5.64      4.24 o 
  19   8   3       30.09       44.35      6.48 o 
  20   8   3       17.95       13.81      5.10 o 
   0   9   3      295.69      286.38     19.95 o 
   1   9   3      250.81      235.78      9.05 o 
   2   9   3      289.58      296.93     10.40 o 
   3   9   3      235.67      235.01     10.49 o 
   4   9   3      511.47      497.73     12.82 o 
   5   9   3        0.39        0.23      2.37 o 
   6   9   3      248.23      226.83      8.13 o 
   7   9   3      113.17       95.15      5.59 o 
   8   9   3       26.00       27.87      3.34 o 
   9   9   3      112.26      105.04      5.41 o 
  10   9   3      177.10      177.38     10.08 o 
  11   9   3       32.47       39.86      3.73 o 
  12   9   3      199.98      203.18      9.19 o 
  13   9   3        0.10        4.20      3.28 o 
  14   9   3      187.90      181.49     17.70 o 
  15   9   3        8.75       10.92      4.24 o 
  16   9   3       20.45       22.77      4.99 o 
  17   9   3        1.78        0.43      3.96 o 
  18   9   3        2.28       -0.21      4.10 o 
  19   9   3        4.88        6.99      5.57 o 
   1  10   3       77.26       69.58      5.70 o 
   2  10   3      177.13      179.50      8.34 o 
   3  10   3      204.04      213.21     10.31 o 
   4  10   3      124.85      117.98      7.20 o 
   5  10   3      390.15      389.19     12.85 o 
   6  10   3       23.07       23.58      4.19 o 
   7  10   3       67.85       76.69      7.47 o 
   8  10   3       60.38       55.40      4.99 o 
   9  10   3       20.20       18.75      3.73 o 
  10  10   3       33.67       34.17      4.72 o 
  11  10   3       90.67       95.41      5.79 o 
  12  10   3       54.46       42.36      5.08 o 
  13  10   3       92.12       98.62      7.74 o 
  14  10   3       55.96       55.98      6.46 o 
  15  10   3       26.35       30.17      5.60 o 
  16  10   3        7.92       17.77      5.04 o 
  17  10   3        0.54       -3.84      3.84 o 
   0  11   3      238.75      248.47     14.65 o 
   1  11   3        3.80        4.15      3.20 o 
   2  11   3      106.36      101.34      7.55 o 
   3  11   3      116.79      105.58      7.20 o 
   4  11   3       52.46       45.67      5.64 o 
   5  11   3        3.54        2.30      3.06 o 
   6  11   3       26.58       20.37      4.10 o 
   7  11   3       10.18        8.23      4.37 o 
   8  11   3       97.77       81.28      6.76 o 
   9  11   3       65.55       87.66      7.08 o 
  10  11   3       80.68       83.55      7.12 o 
  11  11   3       32.41       38.12      5.93 o 
  12  11   3       29.72       28.71      5.45 o 
  13  11   3        2.25        0.44      4.38 o 
  14  11   3       10.26       10.80      5.50 o 
  15  11   3        9.28        8.50      5.43 o 
   1  12   3       71.19       67.25      6.61 o 
   2  12   3       35.10       41.27      5.45 o 
   3  12   3        8.40        6.33      3.53 o 
   4  12   3       36.01       32.30      5.00 o 
   5  12   3       28.03       34.63      5.19 o 
   6  12   3        0.30        5.96      3.79 o 
   7  12   3       27.10       29.22      5.29 o 
   8  12   3       33.96       38.15      5.70 o 
   9  12   3       58.37       54.20      6.50 o 
  10  12   3        1.94        6.07      4.35 o 
  11  12   3       19.70       20.76      4.48 o 
  12  12   3        2.17        6.18      6.61 o 
   0  13   3       26.45       22.05      8.19 o 
   1  13   3        0.71        2.06      3.91 o 
   2  13   3       17.02       12.42      4.54 o 
   3  13   3       13.34       14.37      4.53 o 
   4  13   3       17.41       19.84      7.28 o 
   5  13   3       19.34       12.94      4.71 o 
   6  13   3       34.33       34.66      6.49 o 
   7  13   3       16.69       12.92      4.80 o 
   8  13   3        5.35       14.84      4.80 o 
   0   0   4    19605.43    18641.25    466.41 o 
   2   0   4     5252.76     5395.99    102.11 o 
   4   0   4     3500.22     3495.89     66.25 o 
   6   0   4     2324.56     2338.49     42.03 o 
   8   0   4     2127.55     2045.17     39.90 o 
  10   0   4     5244.12     5399.93     97.37 o 
  12   0   4     1187.88     1160.41     24.54 o 
  14   0   4      986.04      915.21     24.73 o 
  16   0   4      612.88      578.50     19.24 o 
  18   0   4      348.92      344.04     17.52 o 
  20   0   4       53.97       43.75      9.24 o 
  22   0   4       60.90       43.12      8.07 o 
  24   0   4      203.17      224.79     16.76 o 
   1   1   4     2816.43     2900.38     34.04 o 
   2   1   4     5889.46     6113.22     79.11 o 
   3   1   4     3102.49     3148.24     42.80 o 
   4   1   4      637.35      685.36      9.84 o 
   5   1   4     4511.71     4496.52     59.74 o 
   6   1   4     1407.90     1358.44     17.96 o 
   7   1   4     6397.60     6109.52     74.33 o 
   8   1   4      129.74      131.96      3.04 o 
   9   1   4     3494.22     3394.47     42.15 o 
  10   1   4      178.21      174.24      3.73 o 
  11   1   4      507.13      520.31      8.94 o 
  12   1   4      134.72      144.27      4.50 o 
  13   1   4      657.06      602.79     11.95 o 
  14   1   4       41.60       41.38      3.17 o 
  15   1   4      658.00      654.09     15.96 o 
  16   1   4      254.13      254.90      8.80 o 
  17   1   4      864.80      849.92     19.60 o 
  18   1   4       50.81       55.78      4.99 o 
  19   1   4      777.16      758.30     23.16 o 
  20   1   4       24.08       28.05      4.19 o 
  21   1   4      122.94      121.93      7.28 o 
  22   1   4        1.77        2.85      3.58 o 
  23   1   4       22.65       19.95      5.58 o 
  24   1   4       22.52       12.60      4.84 o 
   0   2   4     1319.26     1234.61     20.84 o 
   1   2   4     2110.23     2205.07     27.89 o 
   2   2   4     7680.00     7771.76     99.17 o 
   3   2   4     4845.29     5060.14     61.78 o 
   4   2   4     7587.21     7794.17     89.72 o 
   5   2   4      242.14      241.77      4.38 o 
   6   2   4      676.26      587.21      9.05 o 
   7   2   4     2250.57     2454.65     30.94 o 
   8   2   4      445.64      430.19      7.05 o 
   9   2   4       11.38        8.80      1.14 o 
  10   2   4     1035.51     1009.79     14.55 o 
  11   2   4      235.00      241.89      5.29 o 
  12   2   4     3530.28     3457.02     50.15 o 
  13   2   4       44.75       53.02      3.08 o 
  14   2   4     2084.31     1987.37     33.12 o 
  15   2   4      199.17      190.95      7.39 o 
  16   2   4      377.09      364.27     10.94 o 
  17   2   4       36.68       41.50      4.42 o 
  18   2   4       61.88       68.54      5.37 o 
  19   2   4        7.69        8.49      3.14 o 
  20   2   4       25.76       24.88      4.07 o 
  21   2   4        1.38        6.16      3.46 o 
  22   2   4      118.65      123.71     10.31 o 
  23   2   4       11.53       12.93      4.28 o 
  24   2   4      197.21      184.19      9.74 o 
   1   3   4      885.36      873.03     12.79 o 
   2   3   4       59.73       63.77      2.16 o 
   3   3   4     5168.05     5236.75     65.74 o 
   4   3   4      522.27      542.60      8.08 o 
   5   3   4     7712.92     7514.90     87.53 o 
   6   3   4      297.20      316.64      5.54 o 
   7   3   4     2593.91     2538.27     32.32 o 
   8   3   4       24.17       26.74      1.69 o 
   9   3   4      420.04      432.23      7.28 o 
  10   3   4       97.76       93.04      2.90 o 
  11   3   4      521.74      523.39      9.26 o 
  12   3   4      128.67      118.04      3.85 o 
  13   3   4      836.92      818.38     14.71 o 
  14   3   4      264.98      262.75      7.75 o 
  15   3   4      633.08      600.66     19.28 o 
  16   3   4       32.77       35.48      3.98 o 
  17   3   4      508.81      487.90     13.53 o 
  18   3   4       11.79        8.45      2.98 o 
  19   3   4      229.28      239.08      9.35 o 
  20   3   4        3.34       -1.01      2.88 o 
  21   3   4      216.14      225.32      9.84 o 
  22   3   4        4.74        8.75      4.01 o 
  23   3   4       29.25       27.45      5.73 o 
  24   3   4        1.12        5.44      4.21 o 
   0   4   4     6322.96     6499.75    117.71 o 
   1   4   4       68.62       75.62      2.62 o 
   2   4   4     3751.08     3764.40     45.78 o 
   3   4   4       36.40       38.99      1.90 o 
   4   4   4      965.67      883.88     12.97 o 
   5   4   4      544.72      621.33      9.42 o 
   6   4   4     1351.26     1324.84     17.98 o 
   7   4   4       63.05       71.97      2.68 o 
   8   4   4      534.80      513.84      8.59 o 
   9   4   4      289.91      318.36      5.97 o 
  10   4   4     1039.25     1006.66     15.65 o 
  11   4   4      310.57      293.93      6.43 o 
  12   4   4     2360.29     2351.64     32.73 o 
  13   4   4        1.90        5.44      2.04 o 
  14   4   4      985.08      982.33     21.62 o 
  15   4   4      321.82      308.86      9.86 o 
  16   4   4      163.73      174.62      7.63 o 
  17   4   4        1.34        5.29      2.72 o 
  18   4   4       12.39        8.55      3.11 o 
  19   4   4       78.99       68.08      5.85 o 
  20   4   4       67.33       67.49      5.97 o 
  21   4   4       65.68       57.77      6.57 o 
  22   4   4      141.00      163.31      9.43 o 
  23   4   4        0.03        2.02      4.66 o 
   1   5   4      691.88      659.03     10.47 o 
   2   5   4     1844.33     1922.71     28.27 o 
   3   5   4     2710.56     2758.29     35.37 o 
   4   5   4      596.03      588.41      9.77 o 
   5   5   4     1356.04     1300.05     17.48 o 
   6   5   4      451.67      464.08      7.87 o 
   7   5   4     1673.71     1625.49     22.19 o 
   8   5   4      235.32      251.65      5.11 o 
   9   5   4     1871.70     1846.71     27.12 o 
  10   5   4      113.61      119.62      4.09 o 
  11   5   4      727.29      731.93     12.71 o 
  12   5   4      159.17      161.94      4.83 o 
  13   5   4       65.19       78.04      3.92 o 
  14   5   4       53.94       62.83      5.48 o 
  15   5   4      106.59      114.15      6.13 o 
  16   5   4       18.18       23.25      3.76 o 
  17   5   4      304.10      289.11     10.22 o 
  18   5   4       33.63       39.76      4.75 o 
  19   5   4      414.24      430.63     13.33 o 
  20   5   4        1.71        2.23      4.14 o 
  21   5   4       61.31       69.75      7.58 o 
  22   5   4        1.85       -0.83      4.73 o 
  23   5   4        9.65        2.62      4.55 o 
   0   6   4     4552.82     4416.27     73.39 o 
   1   6   4      244.31      246.03      4.96 o 
   2   6   4     2150.56     2160.23     29.95 o 
   3   6   4       77.64       79.71      4.20 o 
   4   6   4       34.48       45.88      2.84 o 
   5   6   4      274.89      268.26      5.53 o 
   6   6   4      194.48      200.23      4.75 o 
   7   6   4      257.46      226.95      5.21 o 
   8   6   4     1286.58     1287.35     19.38 o 
   9   6   4      540.35      525.51      9.33 o 
  10   6   4     1153.94     1141.65     17.85 o 
  11   6   4      158.60      165.78      6.57 o 
  12   6   4      315.54      309.23      7.08 o 
  13   6   4       71.83       68.94      3.89 o 
  14   6   4      282.23      279.94      8.31 o 
  15   6   4       59.27       61.47      4.89 o 
  16   6   4      170.78      159.27      8.97 o 
  17   6   4        5.22        6.62      4.24 o 
  18   6   4       78.53      100.83      7.91 o 
  19   6   4       63.98       62.64      6.88 o 
  20   6   4       18.03       25.09      5.45 o 
  21   6   4        8.86        9.32      4.69 o 
  22   6   4       11.87       17.66      5.56 o 
   1   7   4     1709.29     1636.84     26.30 o 
   2   7   4      304.45      274.55      6.14 o 
   3   7   4      130.29      128.13      4.12 o 
   4   7   4      224.53      221.74      5.45 o 
   5   7   4      659.85      663.12     11.57 o 
   6   7   4       76.74       82.50      3.48 o 
   7   7   4      839.01      841.66     13.77 o 
   8   7   4       66.23       67.39      3.61 o 
   9   7   4      808.41      768.57     12.62 o 
  10   7   4       50.25       51.49      3.19 o 
  11   7   4      289.69      280.73      7.04 o 
  12   7   4        4.72        3.82      2.24 o 
  13   7   4      137.99      114.59      5.65 o 
  14   7   4      127.53      116.87      6.62 o 
  15   7   4       60.21       55.21      5.97 o 
  16   7   4       80.28       68.83      6.76 o 
  17   7   4      303.28      297.98     12.50 o 
  18   7   4       12.97       21.36      4.95 o 
  19   7   4      110.28       89.38      8.23 o 
  20   7   4        5.46        1.34      4.32 o 
  21   7   4       16.17       17.43      5.46 o 
   0   8   4      420.46      425.45     14.51 o 
   1   8   4       66.78       62.21      3.92 o 
   2   8   4      255.27      249.75      7.41 o 
   3   8   4      642.21      609.73     13.05 o 
   4   8   4      833.99      797.94     15.98 o 
   5   8   4       28.81       33.29      3.03 o 
   6   8   4      245.30      226.66      6.57 o 
   7   8   4      237.13      232.22      6.67 o 
   8   8   4      133.47      140.43      5.37 o 
   9   8   4      104.29       97.06      4.63 o 
  10   8   4      123.75      138.07      5.16 o 
  11   8   4       31.94       33.85      3.40 o 
  12   8   4      315.93      303.21      9.01 o 
  13   8   4       17.37       14.81      3.98 o 
  14   8   4      320.18      323.55     12.12 o 
  15   8   4        7.72        8.94      4.18 o 
  16   8   4       71.25       82.35      7.23 o 
  17   8   4       20.56       15.25      4.60 o 
  18   8   4        8.50        6.61      4.43 o 
  19   8   4        0.63        5.87      4.69 o 
  20   8   4        2.86        2.30      4.65 o 
   1   9   4       55.83       50.33      4.91 o 
   2   9   4       88.50       84.80      5.73 o 
   3   9   4      391.38      395.00     12.26 o 
   4   9   4      153.82      162.72      7.70 o 
   5   9   4      310.57      333.61     14.25 o 
   6   9   4       36.36       29.82      3.77 o 
   7   9   4      282.29      272.81      9.03 o 
   8   9   4      154.67      144.19      6.73 o 
   9   9   4      124.41      113.48      6.18 o 
  10   9   4       74.06       74.12      6.14 o 
  11   9   4       67.08       69.96      4.83 o 
  12   9   4       55.29       53.20      4.64 o 
  13   9   4      113.77      112.57     10.55 o 
  14   9   4      134.74      142.91      8.79 o 
  15   9   4       54.01       58.05      6.59 o 
  16   9   4       20.12       23.70      8.11 o 
  17   9   4       14.84       15.38      4.87 o 
  18   9   4        1.08       -0.55      4.18 o 
   0  10   4       92.49      100.02      9.03 o 
   1  10   4        6.41        9.74      3.16 o 
   2  10   4      229.41      237.27     13.69 o 
   3  10   4       42.96       39.09      4.70 o 
   4  10   4      124.12      122.69      7.20 o 
   5  10   4       15.47       17.74      3.93 o 
   6  10   4      187.81      193.48      8.85 o 
   7  10   4       19.38       19.51      4.78 o 
   8  10   4       14.55       15.13      3.64 o 
   9  10   4       68.20       77.05      5.55 o 
  10  10   4       78.87       84.07      5.92 o 
  11  10   4       36.51       38.51      4.35 o 
  12  10   4      109.75      113.28      7.62 o 
  13  10   4        7.88        4.26      4.56 o 
  14  10   4       45.08       29.09      9.18 o 
  15  10   4        4.63        2.25      4.44 o 
  16  10   4       15.93       14.14      5.50 o 
  17  10   4       15.67        5.30      7.05 o 
   1  11   4      116.92      113.98      7.56 o 
   2  11   4       99.08      110.61      7.35 o 
   3  11   4       44.93       50.37      5.59 o 
   4  11   4       94.07       88.72      6.70 o 
   5  11   4       99.91      111.33      7.24 o 
   6  11   4        2.90        1.94      3.27 o 
   7  11   4       79.81       68.64      6.46 o 
   8  11   4       27.08       30.32      6.24 o 
   9  11   4       12.14       12.57      4.38 o 
  10  11   4       28.68       22.29      4.76 o 
  11  11   4       44.75       45.03      5.34 o 
  12  11   4       13.63       13.49      5.24 o 
  13  11   4       24.19       31.04      8.61 o 
  14  11   4        8.98        3.43      5.10 o 
   0  12   4       54.07       44.87      8.25 o 
   1  12   4        8.67        6.88      3.92 o 
   2  12   4       35.39       35.30      5.06 o 
   3  12   4       21.41       15.30      4.34 o 
   4  12   4       36.40       31.52      5.19 o 
   5  12   4        8.34        7.87      3.86 o 
   6  12   4        5.83        5.62      3.92 o 
   7  12   4       16.67       20.82      4.72 o 
   8  12   4       48.73       46.53      6.27 o 
   9  12   4       36.85       39.81      6.11 o 
  10  12   4       17.27       15.30      4.73 o 
  11  12   4       11.12       11.86      4.26 o 
  12  12   4       15.49       10.08     10.92 o 
   1  13   4       16.97       16.59      4.78 o 
   2  13   4       17.46       17.98      4.98 o 
   3  13   4        9.08        7.23      4.26 o 
   4  13   4       20.85       21.09      4.99 o 
   5  13   4        6.51        6.39      4.45 o 
   6  13   4        0.91        0.03      3.95 o 
   7  13   4       23.23       26.93      5.51 o 
   1   0   5    20056.11    20237.28    328.88 o 
   3   0   5     2530.84     2499.60     47.04 o 
   5   0   5     1417.82     1358.50     26.98 o 
   7   0   5    12437.43    12296.56    218.99 o 
   9   0   5     4228.11     4318.35     80.80 o 
  11   0   5     2072.53     2046.16     48.14 o 
  13   0   5      622.22      597.98     22.44 o 
  15   0   5      361.59      357.01     16.62 o 
  17   0   5      713.65      687.29     26.25 o 
  19   0   5     1041.57     1051.62     37.39 o 
  21   0   5       94.54       82.07     10.05 o 
  23   0   5       16.62       19.60      6.51 o 
   0   1   5    13690.23    12842.00    206.83 o 
   1   1   5     1581.43     1642.32     18.91 o 
   2   1   5     8871.64     8953.34    113.00 o 
   3   1   5     1584.38     1695.06     22.85 o 
   4   1   5     2114.64     2240.13     31.29 o 
   5   1   5     1260.06     1302.17     18.28 o 
   6   1   5     2417.07     2381.88     33.25 o 
   7   1   5     1063.45     1026.85     14.83 o 
   8   1   5     1989.18     1931.45     26.39 o 
   9   1   5       28.53       35.68      1.94 o 
  10   1   5     3262.94     3200.91     41.81 o 
  11   1   5      481.97      489.59      8.67 o 
  12   1   5     2185.76     2148.29     32.45 o 
  13   1   5       49.27       55.59      3.10 o 
  14   1   5      741.86      714.98     13.10 o 
  15   1   5      127.10      123.77      5.99 o 
  16   1   5      623.08      599.72     15.19 o 
  17   1   5       63.48       69.89      5.28 o 
  18   1   5      197.56      173.27      8.76 o 
  19   1   5        1.44        9.91      3.72 o 
  20   1   5       17.87        7.83      3.53 o 
  21   1   5        1.89        3.16      3.38 o 
  22   1   5       53.56       50.87      6.27 o 
  23   1   5        5.42        4.16      3.96 o 
  24   1   5      183.66      185.46     12.55 o 
   1   2   5     4296.05     4490.86     63.03 o 
   2   2   5       20.89       21.30      1.12 o 
   3   2   5     3016.82     2962.90     37.52 o 
   4   2   5      719.44      736.95     11.11 o 
   5   2   5     7931.71     7743.20    100.04 o 
   6   2   5      628.53      696.78     10.89 o 
   7   2   5     3931.99     3922.32     49.58 o 
   8   2   5       16.62       16.82      1.36 o 
   9   2   5     2816.97     2769.99     35.47 o 
  10   2   5      439.11      447.03      7.58 o 
  11   2   5     1367.52     1320.84     20.25 o 
  12   2   5       61.98       60.03      3.29 o 
  13   2   5      738.43      686.43     13.07 o 
  14   2   5      251.92      270.77      7.74 o 
  15   2   5      371.94      361.68     10.70 o 
  16   2   5      152.84      154.72      6.95 o 
  17   2   5      687.34      696.18     16.92 o 
  18   2   5       60.76       55.31      5.06 o 
  19   2   5      351.44      365.12     11.76 o 
  20   2   5       54.07       63.17      5.65 o 
  21   2   5      306.62      303.77     11.12 o 
  22   2   5        3.87        8.89      4.06 o 
  23   2   5       57.52       54.35      6.69 o 
  24   2   5       15.92       16.96      5.20 o 
   0   3   5     1922.40     1833.36     40.24 o 
   1   3   5      442.80      488.21      7.32 o 
   2   3   5     3093.39     2955.93     39.09 o 
   3   3   5      346.55      363.02      6.46 o 
   4   3   5     8737.08     8807.39    107.25 o 
   5   3   5       25.78       30.06      1.65 o 
   6   3   5     3144.72     3328.73     42.45 o 
   7   3   5      279.46      318.06      5.79 o 
   8   3   5      392.58      391.98      6.95 o 
   9   3   5       72.84       69.47      2.57 o 
  10   3   5      363.72      357.42      6.52 o 
  11   3   5      100.51       96.98      3.50 o 
  12   3   5     2831.01     2716.20     40.10 o 
  13   3   5       97.92      107.03      4.45 o 
  14   3   5     2437.06     2378.17     39.47 o 
  15   3   5       72.29       65.95      4.89 o 
  16   3   5      146.82      127.15      6.51 o 
  17   3   5        1.48        3.33      2.55 o 
  18   3   5       93.45       97.53      6.24 o 
  19   3   5        1.99        2.29      2.93 o 
  20   3   5       40.90       48.74      8.40 o 
  21   3   5       29.51       23.78      4.48 o 
  22   3   5      147.73      160.89      8.79 o 
  23   3   5        4.93        1.87      4.07 o 
  24   3   5      101.06       89.88      8.32 o 
   1   4   5     3965.96     4042.54     54.01 o 
   2   4   5     2351.05     2415.90     32.69 o 
   3   4   5     4298.45     4309.18     53.55 o 
   4   4   5      465.65      480.82      7.70 o 
   5   4   5     2822.11     2613.96     33.25 o 
   6   4   5      779.69      808.10     11.35 o 
   7   4   5     2219.69     2217.80     29.59 o 
   8   4   5      395.33      416.08      7.32 o 
   9   4   5      906.96      929.62     13.78 o 
  10   4   5      181.82      178.26      4.45 o 
  11   4   5     1045.71     1020.01     16.30 o 
  12   4   5      197.31      206.66      5.61 o 
  13   4   5      660.00      635.66     12.68 o 
  14   4   5      159.14      151.23      6.86 o 
  15   4   5      353.50      359.71     10.65 o 
  16   4   5       69.30       67.57      5.14 o 
  17   4   5      294.38      298.59     10.11 o 
  18   4   5        1.14        2.72      2.86 o 
  19   4   5      444.57      457.72     13.66 o 
  20   4   5       14.25       12.54      3.95 o 
  21   4   5       80.03       95.51      6.93 o 
  22   4   5       10.51       14.15      4.26 o 
  23   4   5       28.86       28.01      5.21 o 
   0   5   5     5296.57     5175.70     94.44 o 
   1   5   5      286.71      297.82      5.54 o 
   2   5   5     2329.83     2286.00     31.08 o 
   3   5   5        3.69        2.63      1.35 o 
   4   5   5      913.02      933.40     13.71 o 
   5   5   5        0.82        3.71      1.19 o 
   6   5   5     1232.56     1257.60     17.55 o 
   7   5   5       58.63       72.70      2.76 o 
   8   5   5      752.53      724.02     11.00 o 
   9   5   5      200.53      203.19      4.97 o 
  10   5   5      938.08      894.05     13.65 o 
  11   5   5      114.18      115.95      4.14 o 
  12   5   5      726.68      715.51     12.40 o 
  13   5   5       37.60       48.75      3.43 o 
  14   5   5      654.81      649.90     14.21 o 
  15   5   5       49.00       50.94      4.09 o 
  16   5   5      250.50      253.48      9.08 o 
  17   5   5        4.53        7.36      3.22 o 
  18   5   5       57.84       51.76      5.14 o 
  19   5   5      119.19      119.94      7.88 o 
  20   5   5       31.86       35.62      4.90 o 
  21   5   5       31.45       29.94      5.75 o 
  22   5   5       28.34       36.43      6.22 o 
   1   6   5     1548.76     1516.03     22.54 o 
   2   6   5      821.65      795.77     12.75 o 
   3   6   5     1222.52     1214.21     19.68 o 
   4   6   5      141.71      147.31      3.89 o 
   5   6   5     1362.04     1377.19     19.23 o 
   6   6   5       51.08       54.23      2.65 o 
   7   6   5     1455.78     1472.59     20.43 o 
   8   6   5      110.21      114.68      3.99 o 
   9   6   5     1407.93     1423.03     20.35 o 
  10   6   5       20.19       22.28      2.43 o 
  11   6   5      565.28      536.68     10.45 o 
  12   6   5       11.51       19.66      3.25 o 
  13   6   5       79.70       80.04      4.22 o 
  14   6   5        6.55        5.31      2.36 o 
  15   6   5       95.87      103.02      7.04 o 
  16   6   5       50.79       46.99      4.76 o 
  17   6   5      399.27      420.67     14.94 o 
  18   6   5       42.55       41.88      6.01 o 
  19   6   5      192.60      179.88     10.48 o 
  20   6   5        6.07        3.10      4.27 o 
  21   6   5       43.52       49.30     10.78 o 
  22   6   5       12.90       10.80      5.03 o 
   0   7   5     1009.54      988.74     26.57 o 
   1   7   5      297.02      284.87      7.99 o 
   2   7   5     1063.04     1042.28     17.60 o 
   3   7   5      228.71      217.12      5.40 o 
   4   7   5      292.60      285.21      6.49 o 
   5   7   5      122.46      109.00      4.01 o 
   6   7   5      606.78      602.06     10.40 o 
   7   7   5      384.47      377.84      7.49 o 
   8   7   5     1209.05     1162.19     18.40 o 
   9   7   5      137.98      134.33      4.51 o 
  10   7   5      357.89      376.85      8.25 o 
  11   7   5        6.78        7.26      2.10 o 
  12   7   5      214.62      224.32      6.24 o 
  13   7   5       37.04       39.15      6.89 o 
  14   7   5      190.24      203.87      8.37 o 
  15   7   5       16.84       12.02      3.61 o 
  16   7   5      153.40      166.58     10.12 o 
  17   7   5       16.56       18.04      4.92 o 
  18   7   5       49.46       50.50      6.46 o 
  19   7   5        6.55       13.49      4.85 o 
  20   7   5       11.16        7.24      4.69 o 
  21   7   5        8.69       14.17      5.47 o 
   1   8   5      110.85      104.48      6.87 o 
   2   8   5      168.43      160.67      6.12 o 
   3   8   5      844.27      811.42     16.50 o 
   4   8   5       46.09       52.89      3.64 o 
   5   8   5      989.73      973.30     17.54 o 
   6   8   5       84.39       90.93      4.74 o 
   7   8   5      713.86      706.69     13.59 o 
   8   8   5        2.20        6.32      1.96 o 
   9   8   5      221.23      215.80      6.28 o 
  10   8   5       61.48       64.05      3.83 o 
  11   8   5       75.99       74.26      4.46 o 
  12   8   5        9.07        6.92      2.58 o 
  13   8   5      160.65      148.14      9.00 o 
  14   8   5      139.53      137.49      7.47 o 
  15   8   5      161.03      167.89      9.50 o 
  16   8   5       50.39       41.46      5.80 o 
  17   8   5      103.68      124.01      8.70 o 
  18   8   5        2.07        4.62      5.64 o 
  19   8   5       40.89       33.05      6.14 o 
   0   9   5      648.69      615.58     19.14 o 
   1   9   5       16.20       15.14      2.91 o 
   2   9   5      442.35      437.64     11.13 o 
   3   9   5      122.42      119.50      6.19 o 
   4   9   5      381.56      360.91     10.88 o 
   5   9   5        9.45       12.63      3.02 o 
   6   9   5       99.89      118.29      6.17 o 
   7   9   5       17.87       16.75      3.98 o 
   8   9   5       42.66       35.79      3.83 o 
   9   9   5      198.71      189.22      7.24 o 
  10   9   5      141.81      147.71      6.07 o 
  11   9   5       22.55       28.08      3.77 o 
  12   9   5      286.57      270.94     13.74 o 
  13   9   5        1.13        5.70      3.86 o 
  14   9   5      141.01      138.89      8.59 o 
  15   9   5       21.73       18.50      4.87 o 
  16   9   5       46.68       50.23      6.41 o 
  17   9   5        5.98       11.59      4.79 o 
  18   9   5        1.95       -2.47      4.30 o 
   1  10   5      169.58      172.05      8.30 o 
   2  10   5       84.86       85.66      6.27 o 
   3  10   5      199.72      203.93      9.12 o 
   4  10   5      105.10      107.88      7.00 o 
   5  10   5      278.95      282.95     10.88 o 
   6  10   5       17.55       24.48      4.18 o 
   7  10   5      103.12      104.97      6.97 o 
   8  10   5       45.58       35.89      4.77 o 
   9  10   5       52.42       61.75      5.88 o 
  10  10   5       59.86       62.97      4.94 o 
  11  10   5       44.52       46.94      5.23 o 
  12  10   5       11.62       12.44      4.01 o 
  13  10   5       89.15       83.25      8.37 o 
  14  10   5       31.50       42.81      7.01 o 
  15  10   5       45.14       52.43      7.51 o 
  16  10   5       19.71       26.57      6.21 o 
   0  11   5       85.14       73.70     12.39 o 
   1  11   5       25.23       22.07      4.40 o 
   2  11   5      129.09      120.55      7.60 o 
   3  11   5       31.69       32.33      4.79 o 
   4  11   5       92.71       97.10      7.20 o 
   5  11   5       20.02       14.66      4.09 o 
   6  11   5       12.75       13.77      3.81 o 
   7  11   5       24.34       24.90      4.60 o 
   8  11   5       40.50       47.92      5.77 o 
   9  11   5       39.58       43.75      6.35 o 
  10  11   5      114.45      102.72      7.01 o 
  11  11   5       25.67       28.71      5.66 o 
  12  11   5       50.51       47.45      6.22 o 
  13  11   5        7.16       11.58      6.22 o 
  14  11   5       15.87       16.16      6.38 o 
   1  12   5       73.25       66.24      6.72 o 
   2  12   5      108.60      117.48      8.12 o 
   3  12   5       24.35       20.77      6.18 o 
   4  12   5       53.22       55.13      6.35 o 
   5  12   5       17.54       10.46      4.31 o 
   6  12   5        6.59        5.73      4.01 o 
   7  12   5       66.81       62.35      6.60 o 
   8  12   5       28.42       42.42      6.08 o 
   9  12   5       59.35       69.53      7.20 o 
  10  12   5        2.92        2.55      3.61 o 
  11  12   5       15.52       24.41      4.72 o 
   0  13   5       30.86       18.15      7.16 o 
   1  13   5        7.99        2.29      4.20 o 
   2  13   5       14.19       20.21      5.08 o 
   3  13   5       60.41       68.33      7.58 o 
   4  13   5       17.28       15.60      5.07 o 
   5  13   5        0.99        3.57      4.02 o 
   6  13   5       13.02       12.91      4.91 o 
   0   0   6    21018.61    20060.07    502.94 o 
   2   0   6     5040.94     5128.14     93.14 o 
   4   0   6     3289.07     3401.45     66.15 o 
   6   0   6     2383.98     2374.63     46.72 o 
   8   0   6     4012.03     3999.08     73.89 o 
  10   0   6     5545.78     5456.94     98.34 o 
  12   0   6     1135.73     1079.16     27.62 o 
  14   0   6      147.52      133.31      7.35 o 
  16   0   6      678.69      623.45     24.94 o 
  18   0   6      153.33      142.56     11.41 o 
  20   0   6       59.52       64.18     11.13 o 
  22   0   6       54.76       30.34      7.24 o 
  24   0   6      169.27      172.98     14.59 o 
   1   1   6     6955.88     7416.07     86.56 o 
   2   1   6      103.30       87.84      2.84 o 
   3   1   6     3800.30     3689.08     48.21 o 
   4   1   6     2902.52     3065.75     40.60 o 
   5   1   6     6322.16     6556.84     82.41 o 
   6   1   6      798.60      788.72     12.08 o 
   7   1   6     7136.81     7173.36     91.01 o 
   8   1   6      525.82      539.54      8.99 o 
   9   1   6     4765.31     4700.97     62.59 o 
  10   1   6      175.26      199.13      4.68 o 
  11   1   6     1267.21     1248.36     20.66 o 
  12   1   6      100.68      101.46      4.32 o 
  13   1   6      392.53      386.22      9.83 o 
  14   1   6      122.54      116.48      5.40 o 
  15   1   6      739.85      763.47     19.05 o 
  16   1   6      137.79      125.23      7.19 o 
  17   1   6      752.55      724.15     19.52 o 
  18   1   6       16.72       20.15      4.02 o 
  19   1   6      528.70      503.56     16.10 o 
  20   1   6       42.02       39.48      5.11 o 
  21   1   6      134.32      130.21      9.15 o 
  22   1   6        6.30        5.97      4.08 o 
  23   1   6       40.03       40.31      5.97 o 
  24   1   6       19.43       12.42      4.88 o 
   0   2   6     7429.96     7383.89    118.34 o 
   1   2   6     1462.34     1536.75     20.00 o 
   2   2   6     8526.46     8376.36     95.30 o 
   3   2   6     1127.99     1158.92     15.47 o 
   4   2   6     4381.54     4383.39     57.54 o 
   5   2   6      149.57      141.71      3.92 o 
   6   2   6     1252.39     1282.10     19.49 o 
   7   2   6       61.14       57.17      2.38 o 
   8   2   6     1070.29     1037.73     15.97 o 
   9   2   6       46.09       51.17      2.44 o 
  10   2   6     1029.60     1058.08     15.74 o 
  11   2   6      180.16      175.34      4.93 o 
  12   2   6     2332.02     2240.42     33.37 o 
  13   2   6       62.65       67.06      3.69 o 
  14   2   6     1820.23     1787.37     28.17 o 
  15   2   6        8.50        7.23      2.83 o 
  16   2   6      287.83      264.61      9.28 o 
  17   2   6       29.76       28.29      4.33 o 
  18   2   6      107.30       96.38      6.99 o 
  19   2   6        9.03        9.39      3.72 o 
  20   2   6       21.22       18.72      4.33 o 
  21   2   6        6.61       10.10      4.08 o 
  22   2   6       91.15       88.84      9.22 o 
  23   2   6        6.32        8.13      4.33 o 
  24   2   6      117.31      111.70     13.95 o 
   1   3   6     2097.00     2237.65     28.51 o 
   2   3   6      108.99      105.46      2.68 o 
   3   3   6     7617.02     7709.37    100.12 o 
   4   3   6      420.00      444.12      7.17 o 
   5   3   6     5931.30     5547.03     68.44 o 
   6   3   6      254.89      266.61      5.49 o 
   7   3   6     2151.00     2143.12     29.05 o 
   8   3   6       31.98       31.63      1.92 o 
   9   3   6      433.98      443.19      7.77 o 
  10   3   6       43.99       47.28      2.40 o 
  11   3   6     1104.67     1045.30     16.68 o 
  12   3   6      297.16      320.55      7.82 o 
  13   3   6     1381.31     1321.45     22.07 o 
  14   3   6       78.94       84.25      4.29 o 
  15   3   6      804.87      768.34     18.16 o 
  16   3   6      207.15      192.44      7.81 o 
  17   3   6      488.82      469.47     13.18 o 
  18   3   6       13.51       15.22      3.51 o 
  19   3   6      193.34      190.41      8.50 o 
  20   3   6       31.56       26.19      5.36 o 
  21   3   6      189.64      176.45      9.99 o 
  22   3   6        0.50       -1.17      3.75 o 
  23   3   6       68.30       71.84      8.97 o 
   0   4   6     2015.62     2061.57     38.99 o 
   1   4   6      203.38      207.46      4.23 o 
   2   4   6     3143.57     3042.01     37.59 o 
   3   4   6      412.33      405.69      7.26 o 
   4   4   6     3260.97     3241.53     42.97 o 
   5   4   6       56.17       59.71      2.44 o 
   6   4   6     1405.91     1406.85     18.54 o 
   7   4   6       65.38       67.01      2.66 o 
   8   4   6      430.03      422.42      7.75 o 
   9   4   6       77.72       75.13      2.93 o 
  10   4   6     1068.05     1001.00     14.76 o 
  11   4   6      217.96      206.68      5.48 o 
  12   4   6     2121.91     2057.04     31.38 o 
  13   4   6        1.76        6.90      2.18 o 
  14   4   6      858.38      867.28     16.06 o 
  15   4   6      206.32      213.54      8.88 o 
  16   4   6      169.46      164.56      7.46 o 
  17   4   6        1.20        2.82      3.10 o 
  18   4   6       93.24       94.46      6.36 o 
  19   4   6       78.57       80.12      6.23 o 
  20   4   6       87.31      102.06      6.97 o 
  21   4   6       49.03       48.19      5.70 o 
  22   4   6      139.22      153.56      8.61 o 
  23   4   6        0.09        3.64      4.50 o 
   1   5   6     2501.60     2526.50     34.47 o 
   2   5   6      877.64      871.09     14.42 o 
   3   5   6     1881.69     1838.90     26.97 o 
   4   5   6      320.98      319.82      6.30 o 
   5   5   6     1499.24     1460.83     19.65 o 
   6   5   6      146.39      151.29      4.05 o 
   7   5   6     2022.82     2039.21     25.75 o 
   8   5   6       77.63       83.33      3.25 o 
   9   5   6     1378.77     1437.85     20.29 o 
  10   5   6       95.20      111.31      3.86 o 
  11   5   6     1016.24      984.37     16.20 o 
  12   5   6       86.81       77.54      3.95 o 
  13   5   6      155.71      156.25      5.60 o 
  14   5   6        4.43        5.76      2.46 o 
  15   5   6       42.63       49.35      4.32 o 
  16   5   6       18.29       21.33      3.86 o 
  17   5   6      440.79      439.29     13.01 o 
  18   5   6       56.01       64.86      5.78 o 
  19   5   6      375.99      370.95     12.32 o 
  20   5   6        2.00        7.62      3.80 o 
  21   5   6       73.21       74.76      6.56 o 
  22   5   6       10.15        8.13      4.65 o 
   0   6   6     4300.87     4174.35     89.57 o 
   1   6   6      320.33      292.41     10.50 o 
   2   6   6     1601.07     1616.60     24.55 o 
   3   6   6       88.05       94.36      3.40 o 
   4   6   6      406.10      402.40      7.52 o 
   5   6   6       19.57       22.07      1.91 o 
   6   6   6      548.57      544.68      9.42 o 
   7   6   6      203.07      189.22      4.90 o 
   8   6   6     1203.38     1218.54     16.78 o 
   9   6   6      212.66      215.70      5.57 o 
  10   6   6      802.99      823.63     13.08 o 
  11   6   6       34.46       43.72      3.12 o 
  12   6   6      339.04      341.92      7.83 o 
  13   6   6       37.93       32.91      3.15 o 
  14   6   6      242.78      244.31      7.84 o 
  15   6   6       14.81       14.45      3.12 o 
  16   6   6       97.75       94.27      6.21 o 
  17   6   6       14.59       19.93      5.35 o 
  18   6   6      109.37      101.87      8.13 o 
  19   6   6        8.40       10.11      4.64 o 
  20   6   6       27.08       34.43      5.85 o 
  21   6   6       13.77       12.84      5.16 o 
   1   7   6      940.05      903.34     17.55 o 
   2   7   6      128.44      118.86      5.06 o 
   3   7   6      710.28      707.14     13.28 o 
   4   7   6      187.44      185.88      5.13 o 
   5   7   6      835.47      837.81     13.85 o 
   6   7   6       29.30       34.18      2.53 o 
   7   7   6      541.50      571.65     10.02 o 
   8   7   6      108.88      112.03      3.96 o 
   9   7   6     1072.23     1034.61     15.22 o 
  10   7   6       25.33       27.09      2.84 o 
  11   7   6      286.59      272.72      7.04 o 
  12   7   6        1.86        2.19      1.94 o 
  13   7   6       78.08       76.79      4.50 o 
  14   7   6       41.26       36.35      3.96 o 
  15   7   6      168.24      174.80      8.23 o 
  16   7   6       39.99       34.18      5.48 o 
  17   7   6      194.99      203.03     10.73 o 
  18   7   6        8.87       11.39      4.76 o 
  19   7   6       78.83       83.33      7.94 o 
  20   7   6        3.92        5.59      4.59 o 
   0   8   6     1419.96     1408.86     34.87 o 
   1   8   6       37.68       38.95      4.46 o 
   2   8   6      514.50      504.65     12.49 o 
   3   8   6      139.60      151.82      7.51 o 
   4   8   6      185.36      183.17      6.50 o 
   5   8   6       32.91       39.49      3.31 o 
   6   8   6      382.53      348.97      8.82 o 
   7   8   6       96.05       95.73      4.69 o 
   8   8   6      193.97      187.14      6.77 o 
   9   8   6       52.22       51.37      3.20 o 
  10   8   6      164.97      157.52      5.38 o 
  11   8   6       26.32       22.59      3.09 o 
  12   8   6      264.65      274.20      8.07 o 
  13   8   6        1.46        4.07      2.83 o 
  14   8   6      153.92      146.16      7.73 o 
  15   8   6       31.15       28.59      4.72 o 
  16   8   6      105.82      108.06      8.18 o 
  17   8   6       11.58        8.75      4.45 o 
  18   8   6       13.24       14.86      5.15 o 
  19   8   6        1.02        2.85      4.52 o 
   1   9   6      223.32      223.22      7.51 o 
   2   9   6       13.97       13.86      2.87 o 
   3   9   6      211.13      222.80      7.58 o 
   4   9   6       66.17       77.21      4.92 o 
   5   9   6      544.22      522.48     12.59 o 
   6   9   6      124.18      118.49      7.01 o 
   7   9   6      392.61      371.40     11.23 o 
   8   9   6       65.32       67.56      5.22 o 
   9   9   6       57.10       58.76      4.26 o 
  10   9   6      134.33      121.25      5.63 o 
  11   9   6      101.34      113.68      6.13 o 
  12   9   6       18.85       16.49      3.70 o 
  13   9   6      157.34      179.85     13.30 o 
  14   9   6       93.42       87.59      7.43 o 
  15   9   6       43.56       42.21      6.09 o 
  16   9   6       32.14       32.73      5.65 o 
  17   9   6       25.75       19.06      5.35 o 
   0  10   6       80.59       71.00      8.12 o 
   1  10   6        1.03        7.38      2.88 o 
   2  10   6      207.58      198.11      8.22 o 
   3  10   6        7.73        7.78      3.11 o 
   4  10   6      244.01      256.35      9.47 o 
   5  10   6       14.38        9.92      3.40 o 
   6  10   6       76.97       89.99      6.01 o 
   7  10   6        5.02        5.27      3.01 o 
   8  10   6       22.76       17.25      3.68 o 
   9  10   6       62.36       55.00      5.26 o 
  10  10   6       79.22       92.42      6.22 o 
  11  10   6       60.46       72.95      6.57 o 
  12  10   6      135.63      138.42      7.76 o 
  13  10   6        9.02       15.24      5.61 o 
  14  10   6       56.46       72.59      8.46 o 
  15  10   6       17.53       18.55      6.16 o 
  16  10   6       10.76       14.70     10.50 o 
   1  11   6      144.56      147.66      9.03 o 
   2  11   6      131.04      140.12      8.24 o 
   3  11   6       42.16       41.10      5.30 o 
   4  11   6       49.01       48.36      5.63 o 
   5  11   6       56.29       57.54      5.91 o 
   6  11   6       12.09       14.30      4.22 o 
   7  11   6      115.02      109.58      8.47 o 
   8  11   6       26.42       33.22      5.19 o 
   9  11   6       50.47       46.93      6.08 o 
  10  11   6        4.93        9.28      3.93 o 
  11  11   6       40.26       45.36      6.05 o 
  12  11   6       11.00       15.55      4.89 o 
  13  11   6       12.22        2.56     13.02 o 
   0  12   6       65.21       69.22     14.70 o 
   1  12   6       13.36       20.89      4.82 o 
   2  12   6       39.41       40.72      5.76 o 
   3  12   6       25.00       21.07      4.70 o 
   4  12   6       40.96       40.94      5.58 o 
   5  12   6        3.02        2.98      3.68 o 
   6  12   6       27.39       30.88      5.82 o 
   7  12   6       33.77       33.90      5.60 o 
   8  12   6       14.03       18.28      5.10 o 
   9  12   6       13.81       19.13      5.17 o 
  10  12   6       28.44       25.61      4.91 o 
   1  13   6       16.19        8.78      4.56 o 
   2  13   6       32.70       21.97      5.18 o 
   3  13   6       18.41       21.07      4.95 o 
   4  13   6       25.23       26.86      5.55 o 
   5  13   6       22.73       29.04     12.18 o 
   1   0   7     4160.32     4257.65     79.28 o 
   3   0   7      575.13      557.31     18.61 o 
   5   0   7     4248.25     4421.32     81.85 o 
   7   0   7     8606.98     8508.11    154.23 o 
   9   0   7     4940.63     4755.35     90.02 o 
  11   0   7      564.18      558.56     17.37 o 
  13   0   7      255.74      249.80     12.74 o 
  15   0   7      365.52      378.51     16.78 o 
  17   0   7      951.90      916.05     33.70 o 
  19   0   7      437.65      455.47     40.95 o 
  21   0   7       40.24       37.39      7.83 o 
  23   0   7       27.30       18.62      7.11 o 
   0   1   7    10613.82    10614.70    170.21 o 
   1   1   7     1251.49     1298.89     16.16 o 
   2   1   7     4686.39     4790.90     64.84 o 
   3   1   7      627.68      691.61     10.86 o 
   4   1   7      639.25      648.07     11.11 o 
   5   1   7      257.85      271.75      5.33 o 
   6   1   7     1509.65     1486.13     22.29 o 
   7   1   7      449.22      451.82      8.18 o 
   8   1   7     2693.68     2697.79     36.71 o 
   9   1   7       95.81       98.72      3.45 o 
  10   1   7     3134.32     3106.39     41.50 o 
  11   1   7      119.96      117.12      4.24 o 
  12   1   7     1553.01     1517.53     25.88 o 
  13   1   7       22.94       21.15      3.01 o 
  14   1   7      222.54      244.25      7.07 o 
  15   1   7       17.62       12.79      3.47 o 
  16   1   7      278.15      261.63     10.12 o 
  17   1   7        7.49        7.39      3.57 o 
  18   1   7      108.76      104.26      7.23 o 
  19   1   7        7.52       13.47      3.93 o 
  20   1   7       63.57       55.31      6.06 o 
  21   1   7        1.25        2.38      3.62 o 
  22   1   7       75.87       85.30      7.57 o 
  23   1   7        0.10       -3.78      3.78 o 
   1   2   7     1062.21     1102.60     13.87 o 
   2   2   7      107.99      102.85      2.43 o 
   3   2   7     3384.74     3401.90     45.94 o 
   4   2   7       94.43       93.96      3.72 o 
   5   2   7     7174.64     6986.90     90.21 o 
   6   2   7      351.58      346.52      6.64 o 
   7   2   7     4575.49     4509.98     58.80 o 
   8   2   7      132.25      127.52      3.69 o 
   9   2   7      713.08      688.99     11.21 o 
  10   2   7      195.41      195.60      4.86 o 
  11   2   7      951.37      927.66     16.31 o 
  12   2   7       68.02       70.73      3.95 o 
  13   2   7      767.91      724.58     15.19 o 
  14   2   7       93.97      103.97      5.95 o 
  15   2   7      773.23      709.12     23.36 o 
  16   2   7      172.27      152.37      7.88 o 
  17   2   7      490.77      452.13     20.86 o 
  18   2   7        4.88        5.33      3.38 o 
  19   2   7      305.23      309.57     11.82 o 
  20   2   7       51.72       50.64      5.91 o 
  21   2   7      124.22      127.09     11.51 o 
  22   2   7        4.27        6.24      4.19 o 
  23   2   7       73.92       71.11      7.59 o 
   0   3   7     2064.11     2200.78     40.73 o 
   1   3   7      200.27      214.61      4.17 o 
   2   3   7     1721.47     1643.27     21.28 o 
   3   3   7      167.37      163.72      3.73 o 
   4   3   7     3093.01     3013.47     37.68 o 
   5   3   7      102.61      111.59      3.45 o 
   6   3   7     2170.22     2130.75     29.85 o 
   7   3   7       71.23       68.95      2.81 o 
   8   3   7      595.04      603.69     10.78 o 
   9   3   7       85.71       93.96      3.36 o 
  10   3   7      809.49      794.52     12.84 o 
  11   3   7       45.64       47.86      3.31 o 
  12   3   7     2523.02     2519.90     39.91 o 
  13   3   7       64.61       59.95      4.03 o 
  14   3   7     1231.13     1192.93     21.81 o 
  15   3   7       79.61       74.01      5.03 o 
  16   3   7      153.82      164.94      8.81 o 
  17   3   7       23.29       13.07      3.65 o 
  18   3   7      130.64      142.02     10.43 o 
  19   3   7       14.61       12.94      4.85 o 
  20   3   7       54.50       52.91      6.31 o 
  21   3   7        6.68        9.29      4.36 o 
  22   3   7      138.59      156.36      9.74 o 
  23   3   7        7.22        4.98      4.41 o 
   1   4   7     1392.33     1402.58     20.65 o 
   2   4   7     1087.80     1081.68     14.93 o 
   3   4   7     3417.60     3358.20     44.75 o 
   4   4   7      122.37      119.40      4.74 o 
   5   4   7     3386.44     3375.66     41.89 o 
   6   4   7      394.06      417.82      7.30 o 
   7   4   7     1319.93     1302.45     19.13 o 
   8   4   7      198.02      201.59      5.07 o 
   9   4   7      835.58      845.32     13.78 o 
  10   4   7       21.43       22.46      2.11 o 
  11   4   7     1075.92     1053.40     17.13 o 
  12   4   7      127.83      143.76      5.31 o 
  13   4   7      821.13      812.36     15.38 o 
  14   4   7       73.44       67.34      5.38 o 
  15   4   7      176.74      178.62      8.05 o 
  16   4   7        8.32        6.89      3.09 o 
  17   4   7      381.32      380.85     11.67 o 
  18   4   7        0.30        1.42      2.99 o 
  19   4   7      257.46      277.58     11.32 o 
  20   4   7       18.09       20.09      4.92 o 
  21   4   7      122.08      143.22      9.12 o 
  22   4   7        1.27        5.82      4.61 o 
   0   5   7     3665.81     3711.55     67.45 o 
   1   5   7       93.86       94.86      3.07 o 
   2   5   7     1522.01     1498.02     22.12 o 
   3   5   7       86.08       93.71      3.31 o 
   4   5   7     1372.72     1367.85     20.46 o 
   5   5   7       39.39       40.05      2.45 o 
   6   5   7     1043.28     1004.98     15.05 o 
   7   5   7       14.81       18.16      1.90 o 
   8   5   7      468.54      446.67      9.10 o 
   9   5   7       83.50       84.57      3.44 o 
  10   5   7      779.33      761.45     12.07 o 
  11   5   7      117.67      129.30      5.70 o 
  12   5   7      711.93      692.46     13.34 o 
  13   5   7       26.60       24.82      2.93 o 
  14   5   7      414.34      414.33     10.67 o 
  15   5   7       21.63       20.70      3.27 o 
  16   5   7       71.53       76.80      5.62 o 
  17   5   7        7.42       11.21      3.72 o 
  18   5   7      103.23       99.35      6.78 o 
  19   5   7       65.59       65.65      6.07 o 
  20   5   7       70.28       65.76      6.31 o 
  21   5   7       30.81       20.67      5.45 o 
  22   5   7       37.06       25.09      9.73 o 
   1   6   7     1923.74     1873.37     32.34 o 
   2   6   7      943.74      882.54     15.18 o 
   3   6   7      728.62      723.96     12.63 o 
   4   6   7      270.42      268.51      6.05 o 
   5   6   7     1099.43     1101.31     16.66 o 
   6   6   7        0.40        2.77      1.52 o 
   7   6   7     1453.88     1449.29     19.43 o 
   8   6   7      156.75      162.68      4.54 o 
   9   6   7     1299.58     1251.89     18.75 o 
  10   6   7       68.95       82.31      3.73 o 
  11   6   7      547.72      549.71     10.73 o 
  12   6   7        9.48        7.97      2.19 o 
  13   6   7       63.75       67.19      4.13 o 
  14   6   7       24.57       30.15      3.63 o 
  15   6   7      124.56      121.86      6.03 o 
  16   6   7       22.90       22.42      4.05 o 
  17   6   7      264.70      265.00     10.03 o 
  18   6   7       29.89       23.54      4.49 o 
  19   6   7      161.87      168.42     12.67 o 
  20   6   7        2.47       -4.01      4.01 o 
  21   6   7       25.74       24.47      7.52 o 
   0   7   7      852.99      869.95     22.89 o 
   1   7   7       34.10       29.41      3.05 o 
   2   7   7      671.34      671.71     13.76 o 
   3   7   7      390.11      358.21      9.18 o 
   4   7   7      298.18      277.47      9.49 o 
   5   7   7       71.08       74.45      4.20 o 
   6   7   7      464.88      475.36      8.84 o 
   7   7   7      142.33      139.75      4.53 o 
   8   7   7      967.08      935.93     14.02 o 
   9   7   7      148.27      136.30      4.70 o 
  10   7   7      388.95      374.91      8.00 o 
  11   7   7       11.99       14.62      2.57 o 
  12   7   7      179.07      190.60      6.92 o 
  13   7   7       17.16       11.90      2.74 o 
  14   7   7       71.37       69.23      4.93 o 
  15   7   7       28.06       19.68      3.54 o 
  16   7   7      101.47      127.53      8.33 o 
  17   7   7        8.72       14.43      4.73 o 
  18   7   7       50.26       51.04      6.60 o 
  19   7   7        1.41        1.83      4.56 o 
  20   7   7       14.17       12.91      5.32 o 
   1   8   7      218.11      230.30      7.59 o 
   2   8   7      133.21      112.17      5.54 o 
   3   8   7      375.18      352.49      9.46 o 
   4   8   7       87.19       76.88      4.62 o 
   5   8   7      695.34      659.28     14.31 o 
   6   8   7       44.47       50.28      4.11 o 
   7   8   7      439.21      447.80     10.19 o 
   8   8   7       25.11       32.03      2.83 o 
   9   8   7      232.79      227.05      6.13 o 
  10   8   7      102.04       97.72      4.46 o 
  11   8   7       89.71       95.71      4.60 o 
  12   8   7        9.90        5.03      2.57 o 
  13   8   7      169.92      170.85      8.09 o 
  14   8   7      120.79      130.91      7.42 o 
  15   8   7      131.28      142.34     12.68 o 
  16   8   7       54.20       58.24      6.66 o 
  17   8   7       86.36       92.27      7.98 o 
  18   8   7        3.77        5.44      4.54 o 
   0   9   7      170.03      176.74      9.39 o 
   1   9   7       23.49       18.60      3.05 o 
   2   9   7      273.56      268.93      8.32 o 
   3   9   7       17.86       23.41      3.28 o 
   4   9   7      285.36      294.18      8.91 o 
   5   9   7       71.08       62.66      4.69 o 
   6   9   7      150.94      164.76      6.79 o 
   7   9   7       26.03       28.96      3.62 o 
   8   9   7       53.10       56.41      4.88 o 
   9   9   7      125.58      118.48      5.98 o 
  10   9   7       63.84       72.97      5.14 o 
  11   9   7       16.14       15.63      3.49 o 
  12   9   7      127.98      139.14      7.58 o 
  13   9   7       22.77       27.14      4.60 o 
  14   9   7      107.85       99.69      7.99 o 
  15   9   7       41.28       54.83      6.73 o 
  16   9   7       54.35       51.15      7.81 o 
  17   9   7        2.87        8.24      4.78 o 
   1  10   7      110.48       99.42      5.69 o 
   2  10   7       66.69       70.99      6.07 o 
   3  10   7      184.61      194.58      7.66 o 
   4  10   7       49.05       55.52      5.10 o 
   5  10   7      116.55      125.11      6.88 o 
   6  10   7       15.81       10.17      3.40 o 
   7  10   7       90.65       84.37      7.89 o 
   8  10   7       21.01       14.10      3.67 o 
   9  10   7       69.57       71.06      5.19 o 
  10  10   7       56.28       54.51      6.31 o 
  11  10   7       52.02       43.88      5.32 o 
  12  10   7       22.33       32.58      5.51 o 
  13  10   7       49.18       47.45      8.91 o 
  14  10   7       14.51       13.70      7.27 o 
  15  10   7       38.19       26.06      6.35 o 
   0  11   7       37.49       28.71      6.81 o 
   1  11   7       11.42       10.05      3.77 o 
   2  11   7       70.40       69.27      6.31 o 
   3  11   7       17.08       21.61      4.32 o 
   4  11   7       85.13       84.78      6.64 o 
   5  11   7        0.54       -0.32      3.00 o 
   6  11   7       13.86       11.02      4.08 o 
   7  11   7        3.65        1.91      4.18 o 
   8  11   7       25.35       17.70      5.40 o 
   9  11   7       31.24       38.65      5.97 o 
  10  11   7       53.64       68.29      6.10 o 
  11  11   7        6.16        6.18      4.24 o 
  12  11   7       36.47       40.43      9.13 o 
   1  12   7       28.38       23.02      4.99 o 
   2  12   7       27.65       29.74      4.97 o 
   3  12   7       38.16       40.06      6.32 o 
   4  12   7       18.17       12.66      4.37 o 
   5  12   7       27.08       33.75      5.36 o 
   6  12   7        3.02        0.49      3.78 o 
   7  12   7       42.58       51.52     12.85 o 
   8  12   7        9.49       11.38      4.48 o 
   9  12   7       37.00       35.11      6.83 o 
   0   0   8     4777.22     4435.87    118.21 o 
   2   0   8     1705.43     1627.22     31.47 o 
   4   0   8      557.32      537.86     12.50 o 
   6   0   8     1798.48     1817.71     36.44 o 
   8   0   8     4529.70     4367.93     81.68 o 
  10   0   8     2449.84     2493.91     46.80 o 
  12   0   8      562.64      535.23     16.41 o 
  14   0   8      117.37      130.55      7.75 o 
  16   0   8      246.84      220.34     13.06 o 
  18   0   8      130.98      118.28     10.69 o 
  20   0   8       96.61       89.85     13.44 o 
  22   0   8       72.88       45.83      8.85 o 
   1   1   8     3726.64     3696.19     43.96 o 
   2   1   8     1151.81     1203.57     17.27 o 
   3   1   8     2316.88     2224.75     30.46 o 
   4   1   8      348.00      381.76      6.90 o 
   5   1   8     2757.47     2709.69     35.75 o 
   6   1   8      271.58      286.41      5.92 o 
   7   1   8     3970.96     3883.32     50.54 o 
   8   1   8       70.02       71.75      3.06 o 
   9   1   8     3790.94     3762.61     50.31 o 
  10   1   8       94.59       93.24      3.53 o 
  11   1   8      720.41      665.74     13.95 o 
  12   1   8       39.31       47.10      3.52 o 
  13   1   8      235.86      244.83      7.28 o 
  14   1   8       24.65       25.31      2.99 o 
  15   1   8      432.78      413.33     13.40 o 
  16   1   8       67.56       58.32      5.49 o 
  17   1   8      519.02      513.09     16.01 o 
  18   1   8        0.69        3.32      3.28 o 
  19   1   8      311.01      315.58     14.55 o 
  20   1   8       42.35       40.95      5.61 o 
  21   1   8       48.45       52.62      6.24 o 
  22   1   8        2.05        2.47      4.03 o 
  23   1   8       36.26       31.61      5.87 o 
   0   2   8     1432.12     1339.36     21.33 o 
   1   2   8      312.49      325.36      5.17 o 
   2   2   8     3364.08     3248.84     38.27 o 
   3   2   8      489.63      507.15      8.82 o 
   4   2   8     2430.85     2345.90     31.89 o 
   5   2   8      162.01      157.13      4.06 o 
   6   2   8     1558.37     1477.74     22.12 o 
   7   2   8      162.66      157.72      4.20 o 
   8   2   8      827.90      822.77     13.54 o 
   9   2   8       99.63      107.97      3.61 o 
  10   2   8      790.43      804.52     12.79 o 
  11   2   8      103.23       99.50      4.09 o 
  12   2   8     1289.81     1312.33     22.77 o 
  13   2   8       18.36       19.97      2.85 o 
  14   2   8      751.02      767.56     15.31 o 
  15   2   8       54.32       51.49      4.48 o 
  16   2   8      181.47      191.57      8.68 o 
  17   2   8       17.47       13.42      3.86 o 
  18   2   8       82.36       85.57      6.71 o 
  19   2   8       21.04       23.66      4.69 o 
  20   2   8       66.42       64.62      6.67 o 
  21   2   8        2.70        0.42      3.71 o 
  22   2   8       82.94       77.22      9.18 o 
  23   2   8        7.94       16.80      8.02 o 
   1   3   8     1409.74     1379.73     19.27 o 
   2   3   8      147.52      155.23      3.34 o 
   3   3   8     3526.33     3557.52     44.44 o 
   4   3   8        7.07       14.79      2.38 o 
   5   3   8     5332.66     5261.98     68.14 o 
   6   3   8       26.71       31.56      2.21 o 
   7   3   8     2540.88     2519.57     34.38 o 
   8   3   8       14.00       11.29      1.69 o 
   9   3   8      243.90      251.41      5.71 o 
  10   3   8       36.67       34.82      2.54 o 
  11   3   8      886.38      874.54     15.59 o 
  12   3   8       41.57       49.65      3.79 o 
  13   3   8      962.46      919.03     18.28 o 
  14   3   8       15.54       17.75      3.00 o 
  15   3   8      461.40      443.27     22.98 o 
  16   3   8       42.40       44.21      5.01 o 
  17   3   8      236.90      267.62     10.47 o 
  18   3   8        9.41       12.38      3.86 o 
  19   3   8      145.98      147.00      9.64 o 
  20   3   8       21.01       20.55      5.40 o 
  21   3   8      118.52      114.12      8.44 o 
  22   3   8        1.22        1.07      4.18 o 
   0   4   8     1719.47     1651.18     32.02 o 
   1   4   8       29.63       30.57      1.81 o 
   2   4   8     1378.05     1337.43     19.14 o 
   3   4   8       61.24       67.84      2.78 o 
   4   4   8     2462.58     2472.04     32.73 o 
   5   4   8       14.29       20.54      1.83 o 
   6   4   8      832.88      815.65     13.37 o 
   7   4   8       13.27       18.24      2.00 o 
   8   4   8      190.48      194.58      5.07 o 
   9   4   8        3.80        3.06      1.54 o 
  10   4   8     1007.44     1010.81     15.88 o 
  11   4   8      153.35      139.83      5.10 o 
  12   4   8     1070.11     1077.39     19.68 o 
  13   4   8       12.86       10.80      2.58 o 
  14   4   8      473.85      454.99     14.83 o 
  15   4   8       43.78       45.51      4.47 o 
  16   4   8       77.95       80.39      7.56 o 
  17   4   8        5.43        5.06      3.53 o 
  18   4   8      117.49      120.56      7.83 o 
  19   4   8        8.07        9.34      4.22 o 
  20   4   8       61.44       80.53      7.12 o 
  21   4   8        4.69        5.96      4.59 o 
  22   4   8       65.99       75.71      9.64 o 
   1   5   8     1358.79     1348.86     22.17 o 
   2   5   8      190.77      191.43      5.16 o 
   3   5   8     2128.27     2080.87     28.85 o 
   4   5   8      215.65      210.59      5.16 o 
   5   5   8     1934.35     1905.80     25.19 o 
   6   5   8      131.57      136.73      4.09 o 
   7   5   8     1662.04     1692.95     24.31 o 
   8   5   8       77.41       84.80      3.63 o 
   9   5   8      885.01      880.64     14.65 o 
  10   5   8       34.93       37.06      3.18 o 
  11   5   8      277.26      270.50      7.37 o 
  12   5   8      113.28      108.23      5.19 o 
  13   5   8      193.13      206.28      6.98 o 
  14   5   8       12.21        9.89      2.73 o 
  15   5   8      138.80      139.90     11.21 o 
  16   5   8       15.80       12.54      4.01 o 
  17   5   8      336.02      357.69     12.73 o 
  18   5   8       34.51       35.38      7.15 o 
  19   5   8      197.31      222.57     10.70 o 
  20   5   8       23.40       31.06      5.64 o 
  21   5   8       69.06       90.49      8.55 o 
   0   6   8     2618.68     2555.68     56.31 o 
   1   6   8       40.75       46.47      4.04 o 
   2   6   8      901.83      872.97     16.58 o 
   3   6   8       61.55       61.82      3.18 o 
   4   6   8      295.11      302.33      8.86 o 
   5   6   8       90.41       89.36      3.63 o 
   6   6   8      433.84      422.92     11.28 o 
   7   6   8       71.65       79.43      3.46 o 
   8   6   8      963.51      975.29     15.91 o 
   9   6   8      256.54      248.19      6.51 o 
  10   6   8      800.41      807.13     13.93 o 
  11   6   8      154.59      154.01      5.60 o 
  12   6   8      317.26      330.30     12.21 o 
  13   6   8        9.57        5.31      2.33 o 
  14   6   8       61.99       61.11      4.76 o 
  15   6   8       34.64       31.94      4.30 o 
  16   6   8       67.10       68.89      9.34 o 
  17   6   8       24.07       29.50      5.23 o 
  18   6   8       98.80      100.33      7.75 o 
  19   6   8       15.05       13.88      4.81 o 
  20   6   8       35.44       33.34      6.95 o 
   1   7   8      452.03      447.01     11.29 o 
   2   7   8      221.19      212.93      6.73 o 
   3   7   8      210.26      215.26      6.77 o 
   4   7   8       51.50       54.23      5.04 o 
   5   7   8     1061.70     1059.82     25.10 o 
   6   7   8       59.09       54.88      3.68 o 
   7   7   8      989.28      945.07     16.65 o 
   8   7   8       64.36       69.00      3.50 o 
   9   7   8      386.78      403.22      8.83 o 
  10   7   8       52.94       60.60      3.95 o 
  11   7   8      126.68      122.69      4.91 o 
  12   7   8       11.30       10.58      2.58 o 
  13   7   8      109.79      106.55      5.28 o 
  14   7   8       54.73       57.79      5.17 o 
  15   7   8      167.08      178.68      7.59 o 
  16   7   8       85.39       72.47      6.12 o 
  17   7   8      211.35      237.47     11.35 o 
  18   7   8        8.14       14.40      5.79 o 
  19   7   8       59.13       64.38      8.40 o 
   0   8   8      559.48      552.32     24.15 o 
   1   8   8       99.75      101.03      5.17 o 
   2   8   8      442.96      433.99     12.27 o 
   3   8   8      221.17      221.04      7.29 o 
   4   8   8      117.54      128.81      5.83 o 
   5   8   8       64.26       63.14      4.48 o 
   6   8   8      300.61      302.76      8.89 o 
   7   8   8       59.83       61.87      4.09 o 
   8   8   8      141.81      138.33      5.23 o 
   9   8   8       41.25       39.74      3.31 o 
  10   8   8      174.73      178.48      6.35 o 
  11   8   8       29.99       30.28      3.46 o 
  12   8   8      191.71      195.05      7.76 o 
  13   8   8        6.07        8.10      3.19 o 
  14   8   8       72.73       83.42      6.31 o 
  15   8   8       12.27       11.91      4.08 o 
  16   8   8       52.81       58.45      6.56 o 
  17   8   8        4.07        8.26      4.75 o 
  18   8   8       23.61       27.69      5.86 o 
   1   9   8      183.97      173.43      6.87 o 
   2   9   8       34.94       40.98      3.95 o 
   3   9   8      324.38      310.56      9.35 o 
   4   9   8       59.68       60.27      4.69 o 
   5   9   8      335.46      315.29      9.48 o 
   6   9   8       30.03       33.41      3.95 o 
   7   9   8      178.03      185.12      7.21 o 
   8   9   8      105.85      104.90      5.36 o 
   9   9   8       72.62       79.80      5.32 o 
  10   9   8       51.29       52.67      6.44 o 
  11   9   8       56.06       51.66      4.91 o 
  12   9   8       10.76       14.30      4.66 o 
  13   9   8       95.60      100.29      8.66 o 
  14   9   8       45.04       44.66      6.19 o 
  15   9   8       76.65       86.08      7.77 o 
  16   9   8       24.41       20.04      5.98 o 
   0  10   8      126.13      134.29     12.11 o 
   1  10   8       23.46       23.25      3.58 o 
   2  10   8       66.29       66.36      5.92 o 
   3  10   8       55.59       57.92      4.77 o 
   4  10   8      128.10      132.61      8.47 o 
   5  10   8       24.22       24.76      3.68 o 
   6  10   8       68.92       66.95      5.65 o 
   7  10   8        1.79        2.08      2.99 o 
   8  10   8       33.87       36.92      4.15 o 
   9  10   8       58.00       52.70      5.33 o 
  10  10   8       40.22       48.61      5.50 o 
  11  10   8       20.05       17.14      4.17 o 
  12  10   8       85.09      105.14      8.23 o 
  13  10   8        6.18        3.74      6.25 o 
  14  10   8       26.17       16.94     10.13 o 
   1  11   8       92.78      100.91      7.89 o 
   2  11   8       31.60       36.08      4.72 o 
   3  11   8       39.59       33.75      4.64 o 
   4  11   8        7.58        7.28      3.47 o 
   5  11   8       75.44       90.24      6.43 o 
   6  11   8        4.78        8.42      3.76 o 
   7  11   8       47.50       44.77      5.24 o 
   8  11   8       14.85       20.71      4.76 o 
   9  11   8       28.54       26.36      4.78 o 
  10  11   8       22.11       27.78      5.11 o 
  11  11   8       60.36       65.25      9.86 o 
   0  12   8       61.42       59.23      9.27 o 
   1  12   8        6.43        5.41      4.10 o 
   2  12   8       37.96       53.51      6.85 o 
   3  12   8       10.94        7.55      4.12 o 
   4  12   8        8.24        8.12      4.22 o 
   5  12   8        6.46        0.50      3.85 o 
   6  12   8       12.94       16.40      5.54 o 
   7  12   8        1.34        0.27      4.76 o 
   1   0   9     3561.27     3675.06     69.62 o 
   3   0   9     1617.46     1582.19     31.57 o 
   5   0   9      702.38      670.73     16.79 o 
   7   0   9     2366.39     2324.43     44.41 o 
   9   0   9     3178.31     3077.77     59.23 o 
  11   0   9      817.06      770.10     24.51 o 
  13   0   9      217.12      226.69     10.18 o 
  15   0   9      365.53      332.78     29.08 o 
  17   0   9      594.80      640.76     25.52 o 
  19   0   9      273.11      270.34     16.01 o 
  21   0   9        5.45       10.68      5.95 o 
   0   1   9     3717.23     3539.43     66.05 o 
   1   1   9      275.94      288.80      5.72 o 
   2   1   9     1956.19     1931.41     26.43 o 
   3   1   9      230.95      236.63      5.81 o 
   4   1   9      790.23      813.52     12.87 o 
   5   1   9      169.70      168.28      4.29 o 
   6   1   9     1404.10     1440.22     21.34 o 
   7   1   9      155.53      157.03      4.35 o 
   8   1   9     1178.60     1153.77     17.85 o 
   9   1   9       45.39       50.87      2.84 o 
  10   1   9      574.59      569.19     10.04 o 
  11   1   9      258.77      273.22      7.48 o 
  12   1   9      878.09      881.61     16.46 o 
  13   1   9       40.32       35.31      3.31 o 
  14   1   9      211.73      221.60      8.08 o 
  15   1   9       62.64       61.09      4.33 o 
  16   1   9      286.80      298.35     13.22 o 
  17   1   9       10.85        8.68      3.69 o 
  18   1   9      180.22      180.05      9.37 o 
  19   1   9       16.74       21.46      4.70 o 
  20   1   9       95.58      108.39      7.94 o 
  21   1   9        6.25        2.11      3.80 o 
  22   1   9       44.41       43.17      6.33 o 
   1   2   9     2513.76     2632.20     34.06 o 
   2   2   9      886.92      939.12     14.18 o 
   3   2   9     2146.14     2096.67     29.24 o 
   4   2   9      355.32      347.39      6.81 o 
   5   2   9     4717.12     4521.31     58.58 o 
   6   2   9      586.70      559.51      9.80 o 
   7   2   9     1737.23     1691.29     23.40 o 
   8   2   9      181.98      185.69      4.90 o 
   9   2   9      105.86      104.48      3.76 o 
  10   2   9       54.28       62.61      3.18 o 
  11   2   9      628.14      611.18     11.96 o 
  12   2   9       73.24       76.42      4.31 o 
  13   2   9      818.08      804.80     16.20 o 
  14   2   9       10.15       13.31      2.81 o 
  15   2   9      456.63      457.12     24.22 o 
  16   2   9       20.87       14.26      3.89 o 
  17   2   9      340.07      349.79     12.22 o 
  18   2   9        1.94       -3.12      3.12 o 
  19   2   9      145.78      149.01      8.75 o 
  20   2   9        0.08        2.83      3.72 o 
  21   2   9       55.50       64.20      6.99 o 
  22   2   9        0.15        3.19      4.64 o 
   0   3   9     1613.10     1586.87     31.07 o 
   1   3   9      198.52      205.99      4.35 o 
   2   3   9     1739.65     1677.36     23.64 o 
   3   3   9      391.52      416.52      7.62 o 
   4   3   9     1638.22     1667.02     24.39 o 
   5   3   9        2.35        3.97      1.54 o 
   6   3   9      776.38      796.29     13.42 o 
   7   3   9      114.50      108.57      3.78 o 
   8   3   9      155.08      149.55      4.41 o 
   9   3   9       45.92       50.39      2.86 o 
  10   3   9      798.03      811.76     13.26 o 
  11   3   9       64.51       61.25      3.55 o 
  12   3   9      734.21      767.05     15.51 o 
  13   3   9       49.89       52.83      5.21 o 
  14   3   9      482.35      467.98     11.40 o 
  15   3   9       66.14       67.77      8.33 o 
  16   3   9      158.02      136.48      7.80 o 
  17   3   9       22.63       20.37      4.15 o 
  18   3   9       77.75       83.79      8.12 o 
  19   3   9        9.44       11.05      4.05 o 
  20   3   9       40.75       41.67      5.86 o 
  21   3   9        7.05       14.83      4.80 o 
   1   4   9      991.75     1026.99     16.20 o 
   2   4   9      113.02      122.53      4.45 o 
   3   4   9     2307.34     2267.59     31.04 o 
   4   4   9       55.00       57.56      3.20 o 
   5   4   9     2541.60     2477.75     33.66 o 
   6   4   9       38.77       35.82      2.60 o 
   7   4   9     1409.82     1380.18     20.55 o 
   8   4   9       20.03       24.66      2.30 o 
   9   4   9      118.79      122.94      4.30 o 
  10   4   9       71.54       71.73      3.57 o 
  11   4   9      365.93      352.13      8.53 o 
  12   4   9       83.41       89.60      4.78 o 
  13   4   9      489.93      477.21     11.48 o 
  14   4   9       93.01       92.16      5.12 o 
  15   4   9      279.97      247.81      9.92 o 
  16   4   9       66.06       60.33      5.72 o 
  17   4   9      138.91      139.09     10.38 o 
  18   4   9       34.80       41.23      6.63 o 
  19   4   9      130.37      143.58     11.22 o 
  20   4   9       67.11       61.64      6.93 o 
  21   4   9       71.94       72.36      7.25 o 
   0   5   9     3316.02     3228.93     60.55 o 
   1   5   9      348.65      353.37      7.56 o 
   2   5   9     1015.43     1004.42     16.73 o 
   3   5   9      141.51      137.87      4.93 o 
   4   5   9      423.86      438.07      8.59 o 
   5   5   9      288.42      284.57      6.45 o 
   6   5   9       58.52       59.04      3.16 o 
   7   5   9      157.86      174.69      5.11 o 
   8   5   9      256.60      258.95      6.41 o 
   9   5   9      123.65      112.73      4.32 o 
  10   5   9      733.10      703.40     12.77 o 
  11   5   9      275.59      261.34      8.88 o 
  12   5   9      490.16      499.90     11.73 o 
  13   5   9        4.94        3.50      2.45 o 
  14   5   9      107.94      121.54      5.80 o 
  15   5   9       54.80       57.30      4.96 o 
  16   5   9       27.41       27.83      4.60 o 
  17   5   9       58.62       67.17      6.38 o 
  18   5   9       91.64       90.10      7.38 o 
  19   5   9       33.35       35.00      5.72 o 
  20   5   9       53.75       44.69      8.67 o 
   1   6   9      874.13      867.72     16.58 o 
   2   6   9       58.32       59.97      4.43 o 
   3   6   9      228.73      227.38      6.75 o 
   4   6   9       47.07       44.28      5.34 o 
   5   6   9      526.60      542.52     10.09 o 
   6   6   9       87.68       91.56      3.89 o 
   7   6   9      890.15      900.52     14.78 o 
   8   6   9      104.52      106.78      4.89 o 
   9   6   9      687.89      700.54     12.66 o 
  10   6   9       17.69       17.35      2.82 o 
  11   6   9       78.79       91.88      4.63 o 
  12   6   9       28.34       29.02      3.38 o 
  13   6   9      111.32      107.92      5.67 o 
  14   6   9        3.31       -0.06      2.51 o 
  15   6   9      118.68      115.58      6.60 o 
  16   6   9       36.10       30.47      6.25 o 
  17   6   9      301.25      321.59     12.48 o 
  18   6   9       38.27       41.24      5.79 o 
  19   6   9       92.18      116.52      8.91 o 
   0   7   9      643.15      663.97     24.48 o 
   1   7   9        0.05        0.58      2.13 o 
   2   7   9      573.67      564.03     12.35 o 
   3   7   9      114.92      105.21      4.98 o 
   4   7   9       30.16       34.43      3.79 o 
   5   7   9       52.29       50.37      4.36 o 
   6   7   9      107.91      119.27      5.03 o 
   7   7   9       50.39       53.09      4.03 o 
   8   7   9      258.09      262.02      7.59 o 
   9   7   9       69.91       64.16      4.57 o 
  10   7   9      295.02      276.18     13.34 o 
  11   7   9       19.18       17.03      3.52 o 
  12   7   9      213.21      221.49      7.67 o 
  13   7   9        5.97        5.86      2.80 o 
  14   7   9       82.95       89.40      6.03 o 
  15   7   9        7.12        4.35      3.59 o 
  16   7   9       27.52       21.47      4.97 o 
  17   7   9        2.40        6.64      5.17 o 
  18   7   9       46.66       47.52      9.02 o 
   1   8   9      152.37      168.81      6.49 o 
   2   8   9       48.99       45.20      3.85 o 
   3   8   9      265.41      254.78     10.27 o 
   4   8   9       36.62       31.35      4.16 o 
   5   8   9      304.87      291.57      9.82 o 
   6   8   9       34.65       39.73      4.35 o 
   7   8   9      291.61      299.14      8.92 o 
   8   8   9       27.13       36.90      3.58 o 
   9   8   9      117.88      129.68      5.57 o 
  10   8   9       39.17       49.41      4.82 o 
  11   8   9       47.19       51.19      4.56 o 
  12   8   9        5.26        0.06      3.01 o 
  13   8   9      101.03      107.96     10.96 o 
  14   8   9       41.91       54.68      7.27 o 
  15   8   9      149.09      156.53      9.22 o 
  16   8   9       37.40       25.71      6.30 o 
  17   8   9       53.81       37.28      7.08 o 
   0   9   9      101.86      100.00      7.79 o 
   1   9   9       98.10       85.97      5.21 o 
   2   9   9      124.47      130.56      6.13 o 
   3   9   9       79.62       90.69      6.13 o 
   4   9   9      139.90      150.61      8.72 o 
   5   9   9       36.10       48.90      4.99 o 
   6   9   9       80.05       86.23      6.16 o 
   7   9   9       59.13       62.93      4.92 o 
   8   9   9       44.67       41.80      4.34 o 
   9   9   9       41.98       48.86      4.60 o 
  10   9   9       29.70       34.78      4.66 o 
  11   9   9        0.58        2.56      3.38 o 
  12   9   9       85.56       99.78      7.82 o 
  13   9   9       16.63       29.22      7.76 o 
  14   9   9       40.23       46.50     10.62 o 
  15   9   9        4.05       10.78      5.65 o 
   1  10   9       61.48       62.24      4.98 o 
   2  10   9       70.75       74.01      6.00 o 
   3  10   9      119.26      123.16      7.37 o 
   4  10   9       27.34       26.56      4.49 o 
   5  10   9      165.24      189.26      8.69 o 
   6  10   9        8.06        8.29      3.54 o 
   7  10   9       27.85       29.05      4.07 o 
   8  10   9       23.46       17.77      4.13 o 
   9  10   9       31.92       31.64      4.74 o 
  10  10   9       26.86       30.74      4.83 o 
  11  10   9       40.21       40.75      5.44 o 
  12  10   9        6.38       15.41      5.08 o 
  13  10   9       63.85       73.06      8.78 o 
   0  11   9       28.75       41.48     11.34 o 
   1  11   9        7.15        4.42      3.87 o 
   2  11   9       29.99       29.25      4.88 o 
   3  11   9       44.12       31.05      6.72 o 
   4  11   9       25.87       39.30      5.21 o 
   5  11   9        7.83        1.99      3.82 o 
   6  11   9       28.66       22.33      5.23 o 
   7  11   9        0.57        0.50      4.11 o 
   8  11   9       34.81       31.98      5.17 o 
   9  11   9       27.43       22.48      4.82 o 
  10  11   9       27.22       25.48      5.68 o 
   1  12   9       14.64       18.72      7.95 o 
   2  12   9        6.22        8.34      6.68 o 
   3  12   9       32.17       29.09      8.43 o 
   4  12   9        6.08        9.64      5.49 o 
   5  12   9        9.74        3.98      4.61 o 
   0   0  10     4835.17     4648.19    121.48 o 
   2   0  10     1988.41     1960.95     45.18 o 
   4   0  10      315.91      314.93     11.21 o 
   6   0  10     1132.64     1138.60     25.92 o 
   8   0  10     2039.98     2058.86     42.47 o 
  10   0  10     1153.18     1111.51     30.56 o 
  12   0  10      767.31      734.41     21.25 o 
  14   0  10      204.13      196.26      9.85 o 
  16   0  10      180.22      183.27     12.30 o 
  18   0  10      169.45      132.14     12.00 o 
  20   0  10      133.07      161.37     13.19 o 
   1   1  10     2135.09     2157.61     32.77 o 
   2   1  10      536.87      545.09     11.44 o 
   3   1  10     1372.51     1387.46     23.71 o 
   4   1  10       62.87       64.81      3.59 o 
   5   1  10     1344.66     1324.31     20.57 o 
   6   1  10      305.30      292.08      6.37 o 
   7   1  10     1020.11      977.93     15.30 o 
   8   1  10       70.65       81.73      3.82 o 
   9   1  10      862.35      894.05     14.39 o 
  10   1  10      169.07      143.51      4.60 o 
  11   1  10      820.70      782.15     16.17 o 
  12   1  10       25.54       22.46      3.22 o 
  13   1  10      486.90      499.70     11.91 o 
  14   1  10       47.68       52.61      4.21 o 
  15   1  10      293.52      265.36     12.66 o 
  16   1  10       38.62       40.90      5.14 o 
  17   1  10      434.99      453.91     14.43 o 
  18   1  10        1.18        5.35      3.85 o 
  19   1  10      226.59      238.33     10.79 o 
  20   1  10        3.91        5.57      3.77 o 
  21   1  10        8.71        8.33      4.39 o 
   0   2  10     2247.20     2128.96     42.41 o 
   1   2  10      241.03      240.18      6.12 o 
   2   2  10     1957.76     1892.04     30.60 o 
   3   2  10      374.02      367.63      8.79 o 
   4   2  10      707.60      690.66     14.50 o 
   5   2  10      124.70      107.18      4.80 o 
   6   2  10     1517.01     1512.41     22.97 o 
   7   2  10      287.26      294.07      6.47 o 
   8   2  10      698.00      693.60     12.20 o 
   9   2  10       17.06       16.60      2.13 o 
  10   2  10      507.53      532.21      9.95 o 
  11   2  10      162.36      163.46      5.99 o 
  12   2  10      561.73      578.99     12.80 o 
  13   2  10        5.06        7.47      2.65 o 
  14   2  10      373.81      384.44     10.09 o 
  15   2  10       44.16       40.26      4.04 o 
  16   2  10      101.86       93.79      6.73 o 
  17   2  10        5.40        5.98      3.56 o 
  18   2  10      173.92      186.16      9.52 o 
  19   2  10        7.18        8.19      4.05 o 
  20   2  10       84.91       81.13      8.26 o 
  21   2  10        9.12        7.34      4.60 o 
   1   3  10      491.15      503.97     10.90 o 
   2   3  10      165.60      169.14      5.61 o 
   3   3  10     2401.39     2353.02     38.37 o 
   4   3  10      441.23      420.59      9.34 o 
   5   3  10     2391.99     2274.42     34.10 o 
   6   3  10       94.39       85.49      3.53 o 
   7   3  10      734.92      736.98     12.31 o 
   8   3  10      292.20      297.87      6.81 o 
   9   3  10      147.24      140.61      4.64 o 
  10   3  10       53.74       55.59      4.02 o 
  11   3  10      387.60      402.12     10.12 o 
  12   3  10       17.73       19.94      3.04 o 
  13   3  10      739.82      738.12     15.59 o 
  14   3  10       72.28       64.69      4.70 o 
  15   3  10      475.76      464.43     27.07 o 
  16   3  10       38.17       47.88      5.38 o 
  17   3  10       73.95       72.48      7.64 o 
  18   3  10        8.96        8.36      4.04 o 
  19   3  10       45.65       50.84      7.09 o 
  20   3  10        7.09        5.41      4.35 o 
  21   3  10       77.43       84.13      9.34 o 
   0   4  10     1061.51     1040.93     25.83 o 
   1   4  10      211.33      196.03      5.94 o 
   2   4  10      726.02      729.77     14.77 o 
   3   4  10      199.83      199.78      6.30 o 
   4   4  10     1057.81     1050.43     17.86 o 
   5   4  10       65.10       72.86      3.35 o 
   6   4  10      387.65      387.96      8.06 o 
   7   4  10      123.13      115.72      4.18 o 
   8   4  10      237.93      244.90      6.21 o 
   9   4  10      111.57      121.98      4.48 o 
  10   4  10      456.40      477.08     10.28 o 
  11   4  10      122.18      116.40      4.86 o 
  12   4  10      447.91      483.84     11.58 o 
  13   4  10       93.29      103.59      5.47 o 
  14   4  10      212.54      203.22      7.38 o 
  15   4  10       71.51       77.96      5.67 o 
  16   4  10       62.31       48.35      5.54 o 
  17   4  10        2.57        2.27      3.67 o 
  18   4  10       62.97       65.41      6.60 o 
  19   4  10       12.26       12.53      4.58 o 
  20   4  10       64.62       66.14      7.12 o 
   1   5  10     1561.29     1558.00     33.70 o 
   2   5  10      252.38      248.42      7.95 o 
   3   5  10      346.40      352.18      8.92 o 
   4   5  10      165.29      162.12      5.26 o 
   5   5  10      220.62      226.18      6.27 o 
   6   5  10       31.94       40.55      2.83 o 
   7   5  10      637.34      634.62     11.53 o 
   8   5  10       23.93       26.48      2.73 o 
   9   5  10      415.10      429.24      9.02 o 
  10   5  10       49.51       49.58      3.62 o 
  11   5  10      186.57      194.68      7.68 o 
  12   5  10       21.86       18.70      3.32 o 
  13   5  10      147.86      151.46      6.43 o 
  14   5  10       13.09       10.02      2.96 o 
  15   5  10      157.52      155.69      7.58 o 
  16   5  10       14.15       13.76      4.33 o 
  17   5  10      189.71      198.97      9.81 o 
  18   5  10       18.00       26.23      5.27 o 
  19   5  10       65.70       61.50      6.70 o 
   0   6  10      342.52      336.68     16.76 o 
   1   6  10       20.91       21.88      3.93 o 
   2   6  10      475.42      471.82     19.04 o 
   3   6  10      171.44      176.02     13.27 o 
   4   6  10      271.70      275.87      9.06 o 
   5   6  10       51.53       53.30      5.17 o 
   6   6  10      261.14      255.94     11.21 o 
   7   6  10       33.13       30.35      2.83 o 
   8   6  10      312.74      324.09      7.79 o 
   9   6  10      136.67      138.96      5.06 o 
  10   6  10      324.19      325.12      8.53 o 
  11   6  10       48.27       44.02      3.70 o 
  12   6  10      125.84      125.91      5.95 o 
  13   6  10       21.64       21.53      3.54 o 
  14   6  10       66.58       79.59      5.28 o 
  15   6  10       36.25       45.07      5.01 o 
  16   6  10       42.63       39.41      5.53 o 
  17   6  10        2.01       -1.32      3.89 o 
  18   6  10       65.70       66.41      6.99 o 
   1   7  10      318.95      315.68     11.49 o 
   2   7  10      124.88      115.13      7.34 o 
   3   7  10      173.16      173.52      8.71 o 
   4   7  10       98.03       99.24      6.90 o 
   5   7  10      222.68      222.83      7.44 o 
   6   7  10       15.66       14.60      3.33 o 
   7   7  10      336.20      351.46      8.88 o 
   8   7  10       95.94      101.32      5.10 o 
   9   7  10      287.23      305.74      8.43 o 
  10   7  10        1.71        7.61      2.81 o 
  11   7  10       80.93       93.24      4.96 o 
  12   7  10       26.58       18.94      4.70 o 
  13   7  10       74.78       74.68      5.54 o 
  14   7  10       10.73       10.51      3.43 o 
  15   7  10      105.59      129.78      7.31 o 
  16   7  10       36.19       27.32      5.28 o 
  17   7  10       63.11       49.48      6.20 o 
   0   8  10      202.55      179.53     13.37 o 
   1   8  10       24.10       32.02      6.06 o 
   2   8  10      171.90      178.85      9.43 o 
   3   8  10       41.57       43.83      5.48 o 
   4   8  10      151.70      171.16      9.21 o 
   5   8  10       12.77       17.80      4.19 o 
   6   8  10      122.63      133.95      6.39 o 
   7   8  10       84.98       85.32      5.32 o 
   8   8  10      129.62      133.58      6.38 o 
   9   8  10        5.60        6.09      2.60 o 
  10   8  10       57.72       64.39      4.87 o 
  11   8  10        4.94        4.93      2.95 o 
  12   8  10       64.50       70.99      5.63 o 
  13   8  10       46.88       49.21      5.22 o 
  14   8  10       32.69       31.44      5.46 o 
  15   8  10       13.58       24.39     10.01 o 
  16   8  10       56.68       76.77     10.28 o 
   1   9  10       79.15       81.15      7.23 o 
   2   9  10       14.06        9.19      4.24 o 
   3   9  10      197.37      204.55     10.43 o 
   4   9  10       54.72       48.00      6.15 o 
   5   9  10      248.23      259.30     11.39 o 
   6   9  10       30.48       30.24      4.61 o 
   7   9  10       45.48       58.28      5.69 o 
   8   9  10       13.57       15.34      3.53 o 
   9   9  10        5.43        9.48      3.67 o 
  10   9  10       43.91       42.98      5.16 o 
  11   9  10       47.74       50.92      5.48 o 
  12   9  10        1.96        5.97      4.50 o 
  13   9  10      104.00      120.93      9.28 o 
  14   9  10        2.43        6.69      5.40 o 
   0  10  10       42.37       47.40     15.75 o 
   1  10  10        8.61        8.85      4.16 o 
   2  10  10       44.33       48.51      6.33 o 
   3  10  10       28.00       35.45      5.77 o 
   4  10  10       53.57       54.41      6.87 o 
   5  10  10       15.19       15.80      5.00 o 
   6  10  10       55.04       55.99      5.86 o 
   7  10  10        6.21        6.88      3.94 o 
   8  10  10       17.21       24.26      4.89 o 
   9  10  10       14.57       11.63      4.75 o 
  10  10  10       27.76       43.81      6.47 o 
  11  10  10        1.41        7.76      5.49 o 
   1  11  10       36.80       40.27      6.39 o 
   2  11  10       17.77       11.90      4.83 o 
   3  11  10       33.83       33.02      6.15 o 
   4  11  10        9.41       11.72      4.90 o 
   5  11  10       20.66       21.74      5.61 o 
   6  11  10        4.46        4.50      4.88 o 
   7  11  10       19.45       27.98      7.09 o 
   8  11  10       14.73       26.47      6.67 o 
   1   0  11     1481.22     1508.17     37.17 o 
   3   0  11      825.18      833.32     22.62 o 
   5   0  11     1174.59     1126.65     28.10 o 
   7   0  11     1369.18     1336.20     33.45 o 
   9   0  11     2056.94     2000.66     48.00 o 
  11   0  11      758.75      743.35     27.15 o 
  13   0  11       66.66       62.66      6.17 o 
  15   0  11       79.86       75.01      7.17 o 
  17   0  11      429.61      439.15     27.72 o 
  19   0  11      232.90      237.88     15.57 o 
   0   1  11     1969.50     1883.66     37.64 o 
   1   1  11      151.49      147.70      4.93 o 
   2   1  11     1234.17     1172.82     20.90 o 
   3   1  11      142.64      130.39      5.14 o 
   4   1  11     1022.01     1011.85     19.30 o 
   5   1  11       62.33       70.13      4.70 o 
   6   1  11     1465.67     1480.07     26.45 o 
   7   1  11      113.97      111.83      5.00 o 
   8   1  11     1108.07     1064.30     20.25 o 
   9   1  11       22.09       25.03      3.07 o 
  10   1  11      700.81      685.30     17.81 o 
  11   1  11       35.54       39.14      4.52 o 
  12   1  11      469.84      499.58     11.99 o 
  13   1  11        2.82        4.02      2.39 o 
  14   1  11      261.57      270.29      8.40 o 
  15   1  11       23.57       19.56      4.29 o 
  16   1  11      116.08      131.13      7.88 o 
  17   1  11        1.37        1.52      3.72 o 
  18   1  11      133.91      125.45      8.13 o 
  19   1  11        1.44        4.43      3.91 o 
  20   1  11      107.82       96.44      7.93 o 
   1   2  11      706.60      721.14     13.37 o 
   2   2  11      204.21      218.97      6.68 o 
   3   2  11     1992.02     1949.82     32.57 o 
   4   2  11       30.79       33.65      3.92 o 
   5   2  11     1765.08     1656.56     28.42 o 
   6   2  11      454.93      445.55     10.54 o 
   7   2  11      818.95      799.92     15.66 o 
   8   2  11       31.06       32.54      3.14 o 
   9   2  11      378.54      388.22      9.58 o 
  10   2  11      291.92      303.42      9.14 o 
  11   2  11      480.07      485.25     14.35 o 
  12   2  11        5.77       13.23      3.10 o 
  13   2  11      527.01      518.40     12.50 o 
  14   2  11       97.10      114.43      6.13 o 
  15   2  11      348.59      325.55     11.65 o 
  16   2  11       32.23       29.93      5.03 o 
  17   2  11      126.05      105.69      7.50 o 
  18   2  11        5.47       10.07      4.37 o 
  19   2  11       64.94       89.46      7.44 o 
  20   2  11        4.29        2.60      4.27 o 
   0   3  11      394.71      371.82     18.59 o 
   1   3  11       30.29       31.12      3.68 o 
   2   3  11      749.87      729.39     14.94 o 
   3   3  11       90.13       97.18      4.62 o 
   4   3  11     1375.55     1370.80     24.38 o 
   5   3  11       80.15       82.08      4.63 o 
   6   3  11      932.39      923.25     17.97 o 
   7   3  11      138.29      128.54      5.40 o 
   8   3  11      889.79      880.98     18.75 o 
   9   3  11       35.52       28.91      3.85 o 
  10   3  11      418.27      433.23     11.53 o 
  11   3  11        3.55        8.94      3.24 o 
  12   3  11      470.72      479.54     16.33 o 
  13   3  11       10.73       17.04      3.17 o 
  14   3  11      222.60      258.37      8.37 o 
  15   3  11       12.10       11.04      3.15 o 
  16   3  11      154.61      151.29      8.50 o 
  17   3  11        7.12        6.93      3.70 o 
  18   3  11       83.05       83.79      7.19 o 
  19   3  11        3.07        0.15      3.84 o 
  20   3  11       65.00       69.39      7.17 o 
   1   4  11      741.18      753.44     14.90 o 
   2   4  11      129.44      134.92      6.19 o 
   3   4  11      645.18      652.01     13.90 o 
   4   4  11      115.45      116.67      6.36 o 
   5   4  11      902.50      924.86     17.58 o 
   6   4  11       98.27      104.66      5.01 o 
   7   4  11      908.50      869.03     17.05 o 
   8   4  11      141.34      151.40      6.00 o 
   9   4  11      368.61      347.86      9.32 o 
  10   4  11       36.39       42.46      4.01 o 
  11   4  11      310.93      309.45     11.07 o 
  12   4  11       87.55       83.39      7.20 o 
  13   4  11      427.62      467.70     12.97 o 
  14   4  11       11.72        8.96      3.41 o 
  15   4  11      134.00      140.81      7.31 o 
  16   4  11        4.63        5.01      3.71 o 
  17   4  11       55.26       56.47      6.10 o 
  18   4  11        5.21        2.48      4.08 o 
  19   4  11       45.35       42.05      6.13 o 
   0   5  11      420.01      412.93     18.41 o 
   1   5  11        6.20        6.52      3.19 o 
   2   5  11      475.26      442.19     13.79 o 
   3   5  11      184.10      182.92      7.12 o 
   4   5  11      606.38      595.48     13.10 o 
   5   5  11       55.80       48.25      3.86 o 
   6   5  11      794.77      753.11     15.86 o 
   7   5  11       15.71       18.74      2.88 o 
   8   5  11      476.67      497.97     15.97 o 
   9   5  11       95.33       98.27      5.28 o 
  10   5  11      417.15      451.61     12.23 o 
  11   5  11       47.42       56.85      5.53 o 
  12   5  11      132.64      133.33      9.52 o 
  13   5  11       17.00       17.43      3.63 o 
  14   5  11       47.92       57.76      5.27 o 
  15   5  11        8.27       10.60      4.05 o 
  16   5  11       46.44       50.74     11.11 o 
  17   5  11        2.22       -0.64      4.27 o 
  18   5  11      132.84      159.91     17.40 o 
   1   6  11     1110.62     1077.22     26.09 o 
   2   6  11      314.66      315.76     11.60 o 
   3   6  11      179.74      174.55     11.22 o 
   4   6  11       26.33       19.99      4.06 o 
   5   6  11       83.92       93.61      5.83 o 
   6   6  11       48.39       56.33      4.96 o 
   7   6  11      369.09      395.96     15.57 o 
   8   6  11       39.52       49.20      4.23 o 
   9   6  11      442.52      425.06     12.93 o 
  10   6  11       50.59       53.10      4.79 o 
  11   6  11      243.24      252.91     10.31 o 
  12   6  11       22.24       20.62      4.24 o 
  13   6  11       71.09       78.99      6.43 o 
  14   6  11       12.56        6.97      3.74 o 
  15   6  11       87.87      124.00      9.38 o 
  16   6  11        1.82        0.21      5.05 o 
  17   6  11       52.45       65.72      9.19 o 
   0   7  11      449.35      448.44     20.60 o 
   1   7  11        2.08        2.01      3.25 o 
   2   7  11      309.45      303.84     11.74 o 
   3   7  11       33.41       48.07      5.44 o 
   4   7  11      256.16      241.63     10.64 o 
   5   7  11        9.40       12.49      4.06 o 
   6   7  11      274.40      264.34     11.23 o 
   7   7  11       23.81       21.57      4.00 o 
   8   7  11      339.55      347.22     11.31 o 
   9   7  11        5.07        6.68      3.30 o 
  10   7  11      150.99      165.09      8.67 o 
  11   7  11        3.89        4.80      4.06 o 
  12   7  11       40.97       38.15      6.35 o 
  13   7  11        9.48       14.07      4.67 o 
  14   7  11       20.36       14.43      4.60 o 
  15   7  11       17.71       17.88      5.48 o 
  16   7  11       85.51       86.95     10.05 o 
   1   8  11      146.04      144.97      8.83 o 
   2   8  11       20.88       15.55      5.15 o 
   3   8  11      277.67      273.18     15.54 o 
   4   8  11      113.00       99.02      8.58 o 
   5   8  11      261.11      278.21     14.07 o 
   6   8  11       10.20       12.53      4.45 o 
   7   8  11       71.09       70.84      6.83 o 
   8   8  11       24.76       19.90      4.97 o 
   9   8  11       45.47       50.87      5.88 o 
  10   8  11       56.01       66.76      6.49 o 
  11   8  11       80.11       74.52      7.94 o 
  12   8  11        9.06        8.42      5.06 o 
  13   8  11      155.49      163.36     10.90 o 
  14   8  11       17.31       14.17      6.75 o 
   0   9  11       73.77      101.52     11.27 o 
   1   9  11        8.15       11.48      4.06 o 
   2   9  11       86.27       93.04      7.83 o 
   3   9  11       21.20       28.21      5.98 o 
   4   9  11      114.41      117.29      8.64 o 
   5   9  11       23.93       37.37      5.79 o 
   6   9  11      157.60      148.07      9.60 o 
   7   9  11        9.93       14.08      4.71 o 
   8   9  11       44.84       49.15      6.57 o 
   9   9  11       28.34       22.91     11.04 o 
  10   9  11       24.32       17.03      6.17 o 
  11   9  11        0.13       10.52      7.27 o 
  12   9  11       38.56       48.02     15.33 o 
   1  10  11       53.33       52.79      6.70 o 
   2  10  11       38.73       28.22      5.49 o 
   3  10  11       70.37       83.06      9.22 o 
   4  10  11       15.75       19.49      5.22 o 
   5  10  11       64.12       72.56      7.71 o 
   6  10  11        1.29        1.63      4.29 o 
   7  10  11       52.49       56.14      7.22 o 
   8  10  11       21.09       13.38      5.94 o 
   9  10  11       35.70       25.87      7.03 o 
  10  10  11       24.01       45.74     10.39 o 
   0  11  11       30.04       30.34      8.76 o 
   1  11  11       16.85       21.94      8.94 o 
   2  11  11       36.51       36.11      6.38 o 
   3  11  11       22.75       18.25      5.72 o 
   4  11  11       34.42       41.13      7.05 o 
   5  11  11        4.45       -0.09      4.91 o 
   0   0  12     2446.81     2311.17     64.73 o 
   2   0  12      982.28      999.87     26.33 o 
   4   0  12      678.60      667.82     20.67 o 
   6   0  12     1422.76     1451.46     36.77 o 
   8   0  12      645.87      660.57     19.62 o 
  10   0  12      555.09      609.51     18.94 o 
  12   0  12      284.14      255.94     14.05 o 
  14   0  12      142.58      154.32     11.71 o 
  16   0  12      132.38      121.81     15.12 o 
  18   0  12      206.49      220.52     20.16 o 
   1   1  12     1422.25     1443.93     26.31 o 
   2   1  12      154.06      156.48      5.78 o 
   3   1  12      944.67      947.80     17.82 o 
   4   1  12        6.07        2.91      2.12 o 
   5   1  12      557.64      524.15     11.65 o 
   6   1  12      381.81      350.93      9.18 o 
   7   1  12      621.69      583.48     12.78 o 
   8   1  12        8.93       12.43      2.68 o 
   9   1  12      715.30      716.33     14.83 o 
  10   1  12      141.68      149.21      8.62 o 
  11   1  12      506.57      523.32     15.69 o 
  12   1  12       34.97       35.58      6.49 o 
  13   1  12      218.03      223.10      9.58 o 
  14   1  12       27.45       35.20      5.25 o 
  15   1  12      142.53      147.63      8.26 o 
  16   1  12       20.62       22.68      6.81 o 
  17   1  12      163.38      172.83     13.06 o 
  18   1  12        0.31        2.89      5.44 o 
  19   1  12       91.47       80.21     10.22 o 
   0   2  12      355.52      327.27     12.27 o 
   1   2  12       34.12       31.01      2.78 o 
   2   2  12      613.01      587.63     15.19 o 
   3   2  12      108.64      112.19      5.13 o 
   4   2  12     1441.70     1386.28     25.08 o 
   5   2  12       10.71       15.77      2.86 o 
   6   2  12      836.46      828.58     16.81 o 
   7   2  12      191.76      192.61      6.76 o 
   8   2  12      947.40      909.17     17.86 o 
   9   2  12        0.87        1.18      2.27 o 
  10   2  12      248.83      236.81      8.30 o 
  11   2  12       56.26       51.73      5.26 o 
  12   2  12      197.26      213.29      9.10 o 
  13   2  12        1.49        7.14      3.54 o 
  14   2  12      167.69      174.44      8.63 o 
  15   2  12       15.23        8.16      3.80 o 
  16   2  12      160.96      189.64     17.43 o 
  17   2  12        3.03        5.87      6.30 o 
  18   2  12      119.91      119.65     11.57 o 
  19   2  12        0.06        0.36      5.35 o 
   1   3  12      508.90      514.72     11.78 o 
   2   3  12       57.71       45.26      3.61 o 
   3   3  12      702.74      682.85     14.61 o 
   4   3  12       12.84       15.74      2.82 o 
   5   3  12     1272.29     1208.55     21.91 o 
   6   3  12        4.02        7.12      2.46 o 
   7   3  12      763.14      741.99     15.10 o 
   8   3  12        0.67       -0.33      2.18 o 
   9   3  12      228.48      232.32      7.50 o 
  10   3  12        4.09        3.42      2.65 o 
  11   3  12      330.29      353.22     12.03 o 
  12   3  12       13.99       14.71      4.79 o 
  13   3  12      538.49      571.96     16.73 o 
  14   3  12       14.47       22.56      6.37 o 
  15   3  12      128.55      126.78      7.94 o 
  16   3  12        7.94        9.88      5.19 o 
  17   3  12       23.15       23.31     11.13 o 
  18   3  12        3.54        0.83      5.32 o 
  19   3  12       47.83       42.96      8.37 o 
   0   4  12      208.45      213.91      9.68 o 
   1   4  12        6.15        3.11      2.37 o 
   2   4  12      391.73      384.45     12.44 o 
   3   4  12       20.48       21.43      3.06 o 
   4   4  12      759.82      732.55     15.38 o 
   5   4  12       40.89       43.34      4.73 o 
   6   4  12     1164.39     1133.03     22.20 o 
   7   4  12       14.26       16.99      3.05 o 
   8   4  12      438.37      443.05     11.23 o 
   9   4  12       31.96       34.79      4.22 o 
  10   4  12      242.60      247.86      8.76 o 
  11   4  12       25.80       30.25      4.56 o 
  12   4  12      224.06      228.62      9.82 o 
  13   4  12        9.99        8.32      3.77 o 
  14   4  12      135.24      144.45      8.32 o 
  15   4  12        2.90        6.40      3.90 o 
  16   4  12       87.36       84.34      8.20 o 
  17   4  12        0.28        1.47      5.35 o 
  18   4  12      128.39      136.19     12.46 o 
   1   5  12     1064.52     1042.75     25.82 o 
   2   5  12       95.14       99.90      8.67 o 
   3   5  12      332.98      325.91     11.75 o 
   4   5  12       21.72       19.25      2.90 o 
   5   5  12      144.47      138.84      7.39 o 
   6   5  12       71.37       76.73      4.74 o 
   7   5  12      366.97      383.22     10.06 o 
   8   5  12       30.38       37.67      3.88 o 
   9   5  12      392.96      372.91     10.18 o 
  10   5  12       95.74       98.12      6.00 o 
  11   5  12      290.89      298.00     11.30 o 
  12   5  12       53.26       54.52      5.67 o 
  13   5  12      126.36      135.03      8.16 o 
  14   5  12        5.33        3.56      3.82 o 
  15   5  12       94.88      106.85      8.86 o 
  16   5  12        8.77        7.47      5.79 o 
  17   5  12       50.17       53.56     10.08 o 
   0   6  12      335.50      339.96     19.95 o 
   1   6  12       56.78       57.39      6.08 o 
   2   6  12      302.15      281.52     11.33 o 
   3   6  12      121.66      124.86      7.86 o 
   4   6  12      270.90      273.73     14.13 o 
   5   6  12       24.55       21.65      4.39 o 
   6   6  12      312.90      320.00     10.64 o 
   7   6  12        1.46        0.46      3.03 o 
   8   6  12      415.10      438.92     12.89 o 
   9   6  12       32.54       34.07      4.27 o 
  10   6  12      162.71      161.35      7.50 o 
  11   6  12       25.58       22.66      5.21 o 
  12   6  12       57.37       76.02      9.28 o 
  13   6  12        3.52        3.70      3.75 o 
  14   6  12       35.59       40.09      6.00 o 
  15   6  12        3.25        4.78      4.76 o 
  16   6  12       94.35      102.87     10.68 o 
   1   7  12      273.18      276.94     11.59 o 
   2   7  12       58.82       52.76      6.14 o 
   3   7  12      165.84      166.67      9.49 o 
   4   7  12       61.83       62.13      6.66 o 
   5   7  12      173.02      185.25      9.85 o 
   6   7  12       15.70       13.42      4.73 o 
   7   7  12      169.10      162.21      8.03 o 
   8   7  12       79.31       93.23      6.45 o 
   9   7  12      141.92      163.89      8.96 o 
  10   7  12       21.26       25.87      4.97 o 
  11   7  12      120.91      123.86      9.44 o 
  12   7  12        5.97        6.28      4.51 o 
  13   7  12      106.90      110.38      9.46 o 
  14   7  12       13.41       14.08      5.53 o 
  15   7  12       38.92       34.64      8.17 o 
   0   8  12       95.22      115.45     11.87 o 
   1   8  12       24.65       17.16      4.52 o 
   2   8  12      113.88      116.45      8.41 o 
   3   8  12       89.66      100.25      9.19 o 
   4   8  12      186.62      197.39     10.60 o 
   5   8  12       30.94       35.46      5.79 o 
   6   8  12      167.40      194.47     11.70 o 
   7   8  12       18.67       28.24      5.34 o 
   8   8  12       91.12       86.05      7.79 o 
   9   8  12       22.25       22.95      7.19 o 
  10   8  12       44.74       51.79      7.09 o 
  11   8  12       10.51        7.70      6.67 o 
  12   8  12       24.74       23.56      6.32 o 
  13   8  12       11.29       16.48      5.91 o 
   1   9  12       44.91       51.70      6.62 o 
   2   9  12       21.07       16.67      4.88 o 
   3   9  12      133.79      133.29      9.29 o 
   4   9  12        9.32       10.95      4.80 o 
   5   9  12      101.67       94.57      8.47 o 
   6   9  12        4.06        7.40      4.58 o 
   7   9  12       37.50       35.88      6.11 o 
   8   9  12       26.72       21.35      6.33 o 
   9   9  12       27.44       24.56      6.67 o 
  10   9  12       23.71       22.46      6.69 o 
  11   9  12       41.43       35.62      9.65 o 
   0  10  12       12.46       13.91      7.11 o 
   1  10  12       33.85       24.53      5.59 o 
   2  10  12       33.61       41.15      6.49 o 
   3  10  12       49.36       50.00      8.73 o 
   4  10  12       84.34       81.52      8.13 o 
   5  10  12        4.89        1.24      4.70 o 
   6  10  12       49.26       38.91      6.48 o 
   7  10  12        7.06        0.25      4.80 o 
   1   0  13     2255.88     2184.29     52.93 o 
   3   0  13      579.44      571.01     17.90 o 
   5   0  13       49.45       47.14      5.47 o 
   7   0  13      418.87      424.73     15.14 o 
   9   0  13      781.84      823.35     23.56 o 
  11   0  13      567.98      603.71     30.24 o 
  13   0  13      221.59      219.78     19.32 o 
  15   0  13      163.38      176.62     13.19 o 
  17   0  13      131.12      142.39     17.22 o 
   0   1  13      835.82      783.97     33.50 o 
   1   1  13        9.51       10.95      2.59 o 
   2   1  13      768.67      747.59     15.61 o 
   3   1  13       33.66       35.38      3.48 o 
   4   1  13      979.36     1002.60     19.70 o 
   5   1  13       23.03       22.31      3.09 o 
   6   1  13      769.76      787.52     16.44 o 
   7   1  13       25.18       22.89      3.15 o 
   8   1  13      637.77      654.40     14.21 o 
   9   1  13       17.39       20.61      3.54 o 
  10   1  13      346.66      335.96     11.80 o 
  11   1  13        6.45        8.01      3.58 o 
  12   1  13       88.08      114.60      7.28 o 
  13   1  13        2.97        8.19      3.66 o 
  14   1  13      146.10      167.35      8.90 o 
  15   1  13       14.38        4.99      4.02 o 
  16   1  13      195.23      204.18     13.81 o 
  17   1  13        2.84        3.15      5.64 o 
  18   1  13      196.01      190.53     14.11 o 
   1   2  13      958.80      943.19     20.66 o 
   2   2  13      149.16      138.98      5.92 o 
   3   2  13      833.17      810.44     16.58 o 
   4   2  13        2.74        3.30      2.41 o 
   5   2  13      661.23      684.35     14.48 o 
   6   2  13      121.11      113.11      5.58 o 
   7   2  13      247.50      243.63      7.68 o 
   8   2  13       32.50       32.04      3.54 o 
   9   2  13      235.72      243.82      7.89 o 
  10   2  13       19.31       17.07      3.80 o 
  11   2  13      405.60      427.20     13.82 o 
  12   2  13       19.32       15.67      4.79 o 
  13   2  13      455.03      452.92     14.91 o 
  14   2  13        0.83        8.34      4.01 o 
  15   2  13      130.27      134.11      8.38 o 
  16   2  13       16.27       18.42      6.34 o 
  17   2  13       45.00       50.03      8.30 o 
  18   2  13        0.40        2.50      5.92 o 
   0   3  13      190.89      173.06      8.83 o 
   1   3  13       12.64       10.80      3.31 o 
   2   3  13      423.24      417.19     10.49 o 
   3   3  13       59.34       61.67      4.34 o 
   4   3  13      970.80      992.30     19.48 o 
   5   3  13       48.48       48.12      4.07 o 
   6   3  13     1119.87     1106.09     21.42 o 
   7   3  13        9.45        8.87      2.88 o 
   8   3  13      506.25      509.61     12.35 o 
   9   3  13       46.90       48.28      4.30 o 
  10   3  13      105.52      118.90      6.35 o 
  11   3  13        5.52        8.15      3.62 o 
  12   3  13      205.83      218.23      9.72 o 
  13   3  13        7.00       11.03      4.37 o 
  14   3  13      160.21      175.41      9.05 o 
  15   3  13       16.84       10.95      4.31 o 
  16   3  13      147.96      160.88     10.51 o 
  17   3  13        6.72        2.82      5.79 o 
   1   4  13      551.82      512.23     15.90 o 
   2   4  13       52.07       45.28      6.29 o 
   3   4  13      644.74      624.26     23.00 o 
   4   4  13       16.12       10.49      2.87 o 
   5   4  13      404.97      405.21     10.52 o 
   6   4  13       23.20       26.00      3.48 o 
   7   4  13      254.52      269.14      8.38 o 
   8   4  13       13.23       14.22      3.09 o 
   9   4  13      221.88      225.64      7.96 o 
  10   4  13       55.99       67.00      5.31 o 
  11   4  13      342.79      341.46     12.47 o 
  12   4  13       17.69       21.23      4.44 o 
  13   4  13      232.22      257.45     10.89 o 
  14   4  13       11.75        6.26      3.96 o 
  15   4  13       68.28       73.68      8.25 o 
  16   4  13       11.65       14.00      5.63 o 
  17   4  13       18.32       22.66      6.86 o 
   0   5  13      248.46      235.89     14.65 o 
   1   5  13       32.50       32.43      5.03 o 
   2   5  13      373.47      387.87     13.54 o 
   3   5  13      131.12      132.44      8.21 o 
   4   5  13      385.52      401.09     13.80 o 
   5   5  13       25.76       34.33      7.47 o 
   6   5  13      452.15      465.58     13.53 o 
   7   5  13       59.38       53.95      4.85 o 
   8   5  13      340.32      321.15      9.71 o 
   9   5  13       41.04       43.51      4.76 o 
  10   5  13      162.12      181.87      8.07 o 
  11   5  13       43.50       31.04      4.95 o 
  12   5  13      124.16      122.12      7.92 o 
  13   5  13       18.55       22.06      4.79 o 
  14   5  13       75.21       89.86      7.40 o 
  15   5  13        3.40        8.81      5.12 o 
  16   5  13       97.02      114.47      9.66 o 
   1   6  13      630.82      615.63     18.73 o 
   2   6  13       59.38       55.66      6.12 o 
   3   6  13      127.52      134.12      8.60 o 
   4   6  13       30.18       31.39      5.15 o 
   5   6  13       63.32       69.82      6.77 o 
   6   6  13       18.08       21.44      4.04 o 
   7   6  13      182.19      194.23      9.59 o 
   8   6  13       52.29       60.85      5.60 o 
   9   6  13      261.75      269.16     11.47 o 
  10   6  13       10.08       11.64      4.64 o 
  11   6  13      153.92      165.95     10.72 o 
  12   6  13        6.93       13.39      4.30 o 
  13   6  13       66.22       70.46      6.88 o 
  14   6  13        5.44        8.07      4.60 o 
  15   6  13       37.62       45.41      7.03 o 
   0   7  13      230.72      219.68     15.73 o 
   1   7  13       11.40       11.98      4.45 o 
   2   7  13      176.99      190.62     11.28 o 
   3   7  13       76.34       87.60      7.65 o 
   4   7  13      228.58      236.78     11.30 o 
   5   7  13        4.53        5.81      3.97 o 
   6   7  13      224.75      229.47     11.25 o 
   7   7  13       17.35       23.44      5.37 o 
   8   7  13      138.21      152.70      8.13 o 
   9   7  13       13.67       17.92      4.55 o 
  10   7  13       73.74       77.15      7.12 o 
  11   7  13        7.07        1.60      4.27 o 
  12   7  13       36.22       35.69      6.47 o 
  13   7  13        2.09        4.49      5.19 o 
   1   8  13      171.35      155.91      9.99 o 
   2   8  13       67.40       55.05      6.79 o 
   3   8  13      101.81      112.01      8.92 o 
   4   8  13       26.07       24.19      5.27 o 
   5   8  13       73.78       93.97      8.20 o 
   6   8  13       14.77       11.25      4.82 o 
   7   8  13       66.83       70.09      7.47 o 
   8   8  13        6.14       -4.08      4.90 o 
   9   8  13       37.85       49.61      8.13 o 
  10   8  13       27.66       33.54      9.45 o 
  11   8  13       71.90       69.09      8.46 o 
   0   9  13       21.37        9.83     14.91 o 
   1   9  13       27.83       24.22      5.30 o 
   2   9  13       38.28       46.56      6.64 o 
   3   9  13       39.33       32.98      6.13 o 
   4   9  13      135.19      127.26     10.67 o 
   5   9  13       23.06       27.24      5.88 o 
   6   9  13      134.83      139.42     23.28 o 
   7   9  13       28.72       17.89      5.77 o 
   8   9  13       36.79       34.87      7.28 o 
   9   9  13       17.34       10.20      5.78 o 
   1  10  13       41.76       44.07      6.86 o 
   2  10  13       17.00       18.94      5.59 o 
   3  10  13       39.05       50.43      8.43 o 
   4  10  13        7.54        8.10      7.57 o 
   0   0  14      595.57      607.38     33.60 o 
   2   0  14      554.12      557.27     18.27 o 
   4   0  14      835.77      821.62     24.75 o 
   6   0  14      590.10      571.60     20.91 o 
   8   0  14      613.41      633.62     24.20 o 
  10   0  14      208.20      218.42     28.98 o 
  12   0  14       82.52      104.38     11.34 o 
  14   0  14      155.62      154.09     16.38 o 
  16   0  14      193.06      204.56     20.16 o 
   1   1  14     1466.96     1415.64     25.89 o 
   2   1  14       18.65       13.89      2.86 o 
   3   1  14      322.34      305.88      8.98 o 
   4   1  14       17.99        8.96      2.70 o 
   5   1  14       65.60       70.36      4.66 o 
   6   1  14       13.47       13.87      3.01 o 
   7   1  14      336.86      336.73      9.41 o 
   8   1  14       55.68       51.52      4.42 o 
   9   1  14      439.89      443.65     11.46 o 
  10   1  14       26.05       28.24      4.79 o 
  11   1  14      383.64      410.50     13.79 o 
  12   1  14       11.64        5.18      3.67 o 
  13   1  14      218.36      248.47     10.67 o 
  14   1  14        0.60        2.04      3.88 o 
  15   1  14       87.91       91.81      9.71 o 
  16   1  14       12.39        6.67      5.79 o 
  17   1  14       85.56       97.55     15.96 o 
   0   2  14      333.13      322.51     17.31 o 
   1   2  14       15.83       17.84      3.47 o 
   2   2  14      339.90      346.37      9.58 o 
   3   2  14       11.57        9.84      2.82 o 
   4   2  14      730.83      692.13     15.32 o 
   5   2  14       67.61       70.88      4.88 o 
   6   2  14     1203.28     1150.61     22.27 o 
   7   2  14       28.76       34.18      3.87 o 
   8   2  14      338.94      329.61      9.59 o 
   9   2  14       17.70       14.02      3.21 o 
  10   2  14      107.94      112.14      7.32 o 
  11   2  14       25.92       24.50      4.64 o 
  12   2  14      145.13      154.08      9.15 o 
  13   2  14        1.97        4.20      6.18 o 
  14   2  14      126.32      146.39      8.70 o 
  15   2  14       11.24       10.31      4.37 o 
  16   2  14      134.83      136.98     12.32 o 
  17   2  14        7.69        7.98      8.82 o 
   1   3  14      390.33      379.95     11.31 o 
   2   3  14       12.03        8.71      3.11 o 
   3   3  14      543.15      526.82     12.66 o 
   4   3  14        3.96       10.27      2.98 o 
   5   3  14      653.51      643.33     14.63 o 
   6   3  14        5.94        8.97      2.94 o 
   7   3  14      126.88      126.56      6.20 o 
   8   3  14       31.03       38.96      4.00 o 
   9   3  14      131.74      136.63      8.87 o 
  10   3  14       13.40       12.58      5.82 o 
  11   3  14      325.56      330.45     12.43 o 
  12   3  14        3.09        8.85      4.07 o 
  13   3  14      292.87      314.42     12.79 o 
  14   3  14        8.39        6.40      4.11 o 
  15   3  14       42.57       42.40      6.03 o 
  16   3  14        3.25        0.46      4.91 o 
   0   4  14      146.51      148.91     12.00 o 
   1   4  14       18.54       23.07      4.73 o 
   2   4  14      286.27      259.98     11.07 o 
   3   4  14       37.19       31.86      4.32 o 
   4   4  14      654.14      672.84     17.22 o 
   5   4  14        9.35       12.49      3.11 o 
   6   4  14      522.61      562.55     14.31 o 
   7   4  14        9.05       10.64      3.02 o 
   8   4  14      335.89      342.82     10.05 o 
   9   4  14       30.06       26.55      4.34 o 
  10   4  14      130.30      156.67      8.59 o 
  11   4  14        2.82        5.52      3.70 o 
  12   4  14      117.25      116.96      7.90 o 
  13   4  14       17.77       22.24      4.80 o 
  14   4  14       90.34       99.94      8.67 o 
  15   4  14        4.63        6.74      4.48 o 
   1   5  14      537.76      586.17     18.04 o 
   2   5  14       61.53       62.29      6.36 o 
   3   5  14      189.27      183.18      9.69 o 
   4   5  14       47.18       46.96      5.96 o 
   5   5  14       93.69       97.49      7.02 o 
   6   5  14       16.42       19.64      3.88 o 
   7   5  14      132.15      148.58      7.80 o 
   8   5  14       20.54       27.52      5.19 o 
   9   5  14      193.27      192.78      8.40 o 
  10   5  14       34.92       40.51      5.53 o 
  11   5  14      206.90      228.01     10.56 o 
  12   5  14       28.96       26.87      5.08 o 
  13   5  14       86.96       95.57      7.72 o 
  14   5  14        3.28        4.57      4.51 o 
   0   6  14      247.20      255.84     25.41 o 
   1   6  14        6.26        4.07      3.77 o 
   2   6  14      248.15      246.40     11.36 o 
   3   6  14        5.52        1.63      3.74 o 
   4   6  14      121.40      114.06      8.37 o 
   5   6  14        4.60       -0.42      3.71 o 
   6   6  14      232.61      223.86     11.26 o 
   7   6  14        0.09        0.86      3.20 o 
   8   6  14      171.81      180.16      8.72 o 
   9   6  14       13.23        8.08      4.22 o 
  10   6  14       90.86       88.18      8.66 o 
  11   6  14        5.69        7.01      4.99 o 
  12   6  14       51.26       54.66      7.62 o 
  13   6  14        4.67       -5.03      5.03 o 
   1   7  14      245.51      258.80     12.67 o 
   2   7  14       31.88       29.14      6.24 o 
   3   7  14      134.35      156.33      9.84 o 
   4   7  14       20.38       24.96      5.39 o 
   5   7  14       51.27       48.89      6.42 o 
   6   7  14       16.44       14.54      4.86 o 
   7   7  14       69.11       75.35      7.59 o 
   8   7  14        8.80       12.08      5.73 o 
   9   7  14       84.36       87.90      7.78 o 
  10   7  14       12.70       16.68      8.15 o 
  11   7  14       82.34       73.38      8.65 o 
   0   8  14       92.37       99.99     12.30 o 
   1   8  14        6.08        7.42      4.64 o 
   2   8  14       48.17       53.23      6.94 o 
   3   8  14       36.87       42.54      6.34 o 
   4   8  14      122.64      115.42      9.34 o 
   5   8  14        4.21        5.94      4.69 o 
   6   8  14      131.56      129.84      9.72 o 
   7   8  14       33.78       35.26      6.33 o 
   8   8  14       95.37       99.70     10.54 o 
   9   8  14        8.33        8.59      5.97 o 
   1   9  14       51.65       39.62      7.90 o 
   2   9  14        7.05        5.14      4.82 o 
   3   9  14       60.96       77.04      8.43 o 
   4   9  14        4.54       10.30      5.27 o 
   5   9  14       38.85       40.31     10.12 o 
   1   0  15     1149.49     1084.61     38.31 o 
   3   0  15      163.73      154.71      9.24 o 
   5   0  15       37.90       47.06      6.02 o 
   7   0  15      242.19      225.98     11.25 o 
   9   0  15      300.20      298.31     16.43 o 
  11   0  15      203.49      235.42     15.12 o 
  13   0  15      167.63      180.83     14.05 o 
  15   0  15       83.64       92.89     11.36 o 
   0   1  15      328.86      311.05     18.48 o 
   1   1  15       12.03        8.58      3.08 o 
   2   1  15      267.22      261.38      8.43 o 
   3   1  15        3.52        3.40      2.72 o 
   4   1  15      448.24      425.97     11.42 o 
   5   1  15       37.39       34.85      3.97 o 
   6   1  15      448.11      435.51     12.67 o 
   7   1  15        1.61        3.94      2.88 o 
   8   1  15      355.45      355.73     10.52 o 
   9   1  15        1.22        3.68      3.22 o 
  10   1  15      154.34      171.33      9.16 o 
  11   1  15        9.14        6.25      5.64 o 
  12   1  15       51.40       55.56      6.41 o 
  13   1  15        5.09        1.36      3.85 o 
  14   1  15       60.21       49.61      6.33 o 
  15   1  15        3.20        7.27      4.33 o 
   1   2  15      462.30      459.77     14.98 o 
   2   2  15        5.11        7.48      3.08 o 
   3   2  15      257.15      255.30     10.35 o 
   4   2  15        3.62        5.03      2.88 o 
   5   2  15      213.20      212.91      8.27 o 
   6   2  15        9.09        7.92      3.04 o 
   7   2  15       92.54       83.11      5.42 o 
   8   2  15       18.49       18.39      3.46 o 
   9   2  15      105.76      100.89      6.45 o 
  10   2  15        9.47       10.79      4.04 o 
  11   2  15      241.62      249.17     12.91 o 
  12   2  15        8.64        8.31      4.41 o 
  13   2  15      181.13      211.92     10.58 o 
  14   2  15        3.85        3.97      4.18 o 
  15   2  15       52.10       51.80     13.10 o 
   0   3  15      110.88      105.47     10.94 o 
   1   3  15        5.31        3.89      2.78 o 
   2   3  15      191.11      170.63      8.58 o 
   3   3  15       13.05       12.77      3.41 o 
   4   3  15      582.75      587.00     19.00 o 
   5   3  15        7.15       10.24      3.19 o 
   6   3  15      680.53      672.22     15.61 o 
   7   3  15       14.60       13.59      3.88 o 
   8   3  15      172.24      189.28      7.70 o 
   9   3  15        9.02        7.43      3.37 o 
  10   3  15       57.94       59.90      6.16 o 
  11   3  15        0.95        1.17      3.52 o 
  12   3  15       85.02       85.48      7.39 o 
  13   3  15        1.15       -3.83      3.99 o 
  14   3  15       73.93       78.38      7.39 o 
   1   4  15      257.27      263.29     11.59 o 
   2   4  15       23.29       26.19      4.97 o 
   3   4  15      240.28      239.87     11.01 o 
   4   4  15       31.03       28.24      5.24 o 
   5   4  15      154.42      142.00      6.94 o 
   6   4  15       35.70       40.09      4.37 o 
   7   4  15       46.20       45.55      4.76 o 
   8   4  15       13.49       17.84      3.56 o 
   9   4  15      121.97      121.88      7.20 o 
  10   4  15       45.43       49.55      8.31 o 
  11   4  15      170.68      182.28      9.91 o 
  12   4  15       21.15       17.73      4.77 o 
  13   4  15      111.21      122.42     13.03 o 
  14   4  15        2.06        5.16      4.49 o 
   0   5  15       86.90      112.48     11.73 o 
   1   5  15        2.05        5.11      3.90 o 
   2   5  15      138.13      154.80     13.03 o 
   3   5  15        7.76        9.05      4.14 o 
   4   5  15      193.56      175.55     11.34 o 
   5   5  15        3.09        3.67      3.85 o 
   6   5  15      212.48      228.84     11.67 o 
   7   5  15        8.04        7.10      4.91 o 
   8   5  15      159.45      167.59      9.54 o 
   9   5  15        7.95        5.17      4.08 o 
  10   5  15       50.32       64.57      9.67 o 
  11   5  15        5.66        6.69      4.92 o 
  12   5  15       50.97       48.23      6.33 o 
  13   5  15        4.87       -4.63      6.15 o 
   1   6  15      214.97      209.86     11.20 o 
   2   6  15        3.00        3.54      4.22 o 
   3   6  15       84.36       82.82      7.86 o 
   4   6  15        0.35        0.84      3.84 o 
   5   6  15       28.56       20.89      5.34 o 
   6   6  15        2.22        0.22      4.24 o 
   7   6  15       36.83       42.96      6.33 o 
   8   6  15        0.20       -3.89      3.89 o 
   9   6  15       79.90       91.89      7.88 o 
  10   6  15       16.00       15.05      5.75 o 
  11   6  15       91.82       69.60      8.74 o 
   0   7  15      171.12      143.53     14.09 o 
   1   7  15        0.65       -0.44      4.29 o 
   2   7  15       58.29       53.86      6.92 o 
   3   7  15        0.23        5.37      4.45 o 
   4   7  15       45.15       47.71      6.71 o 
   5   7  15       10.99       11.85      4.87 o 
   6   7  15      120.80      115.82      9.21 o 
   7   7  15        9.69       12.36      5.42 o 
   8   7  15      101.05      117.62     10.85 o 
   9   7  15        2.10       -3.11      5.81 o 
   1   8  15       49.76       52.32      7.15 o 
   2   8  15       12.02       15.90      5.42 o 
   3   8  15       54.02       44.24      6.97 o 
   4   8  15        5.69        2.32      4.76 o 
   5   8  15       30.89       37.60      6.68 o 
   6   8  15       14.50       16.48      6.85 o 
   0   0  16      429.52      422.14     29.40 o 
   2   0  16      221.21      217.85     11.45 o 
   4   0  16      203.21      221.95     13.80 o 
   6   0  16      386.09      435.73     21.84 o 
   8   0  16      404.08      420.95     16.71 o 
  10   0  16      164.89      177.33     15.54 o 
  12   0  16       43.89       59.06      9.59 o 
  14   0  16       10.93       14.32      7.16 o 
   1   1  16      554.24      574.29     18.16 o 
   2   1  16       51.79       46.68      5.76 o 
   3   1  16      178.98      172.54      7.35 o 
   4   1  16        2.70        0.93      2.56 o 
   5   1  16       69.04       70.59      5.21 o 
   6   1  16       37.52       39.57      4.82 o 
   7   1  16      121.44      127.31      6.70 o 
   8   1  16       11.35       13.07      3.57 o 
   9   1  16      107.36      107.00      7.87 o 
  10   1  16       17.53       18.04      4.72 o 
  11   1  16      202.94      210.72     10.72 o 
  12   1  16       11.64       15.87      4.86 o 
  13   1  16      158.08      175.88     15.28 o 
   0   2  16       82.08       76.54     13.23 o 
   1   2  16       11.31        9.20      3.96 o 
   2   2  16      180.31      183.17      8.36 o 
   3   2  16       20.12       19.21      4.05 o 
   4   2  16      472.64      481.71     12.82 o 
   5   2  16        2.72        4.67      3.09 o 
   6   2  16      439.34      456.66     12.52 o 
   7   2  16        3.07        5.56      3.82 o 
   8   2  16      215.08      230.63     11.02 o 
   9   2  16        3.67        6.68      3.95 o 
  10   2  16       99.26      103.03      7.86 o 
  11   2  16        1.56       -5.46      5.46 o 
  12   2  16       44.65       63.35      6.92 o 
  13   2  16        2.10       11.25      4.70 o 
   1   3  16      268.35      280.09     12.07 o 
   2   3  16        2.12        4.78      3.82 o 
   3   3  16      208.34      191.46     11.46 o 
   4   3  16       14.37       11.76      3.38 o 
   5   3  16      146.93      153.34      7.17 o 
   6   3  16        0.32        1.05      2.95 o 
   7   3  16       30.15       35.18      4.43 o 
   8   3  16       30.50       29.48      4.60 o 
   9   3  16       91.24       99.81     10.49 o 
  10   3  16        0.40        0.13      3.92 o 
  11   3  16      168.09      172.97      9.97 o 
  12   3  16        1.43        9.19      4.56 o 
   0   4  16       74.13       76.60     10.47 o 
   1   4  16        1.91        3.88      3.82 o 
   2   4  16      111.70      120.76      8.74 o 
   3   4  16       26.59       31.44      5.59 o 
   4   4  16      300.53      315.22     13.17 o 
   5   4  16        8.70        7.53      6.49 o 
   6   4  16      397.04      411.25     13.45 o 
   7   4  16       19.75       24.87      4.75 o 
   8   4  16      122.42      131.24      7.72 o 
   9   4  16       11.10       10.20      4.37 o 
  10   4  16       34.71       28.28      5.55 o 
  11   4  16        6.56        2.11      4.45 o 
   1   5  16      216.64      246.45     11.98 o 
   2   5  16       25.55       21.38      5.24 o 
   3   5  16      103.55      107.80      8.73 o 
   4   5  16       12.63       10.68      4.82 o 
   5   5  16       29.91       40.99      8.73 o 
   6   5  16        3.32        2.29      4.45 o 
   7   5  16       20.83       21.17      4.73 o 
   8   5  16        1.19        3.23      4.08 o 
   9   5  16      110.26      118.94     10.14 o 
  10   5  16       37.89       31.78      6.78 o 
   0   6  16      149.43      169.11     15.00 o 
   1   6  16        7.25        8.23      4.61 o 
   2   6  16       87.43       91.49      8.55 o 
   3   6  16       11.92        5.33      4.44 o 
   4   6  16       59.56       48.22      9.15 o 
   5   6  16        3.66        1.84      4.50 o 
   6   6  16      100.22      120.22     12.91 o 
   7   6  16        5.89        2.28      4.67 o 
   8   6  16      137.64      181.54     12.99 o 
   1   7  16      117.90      120.19      9.74 o 
   2   7  16       18.89       20.02      5.60 o 
   3   7  16       53.10       54.91      7.40 o 
   4   7  16        6.50        3.76      4.58 o 
   5   7  16       15.05        8.62      5.20 o 
   1   0  17      412.61      388.77     21.23 o 
   3   0  17      113.66       97.39      8.71 o 
   5   0  17       38.12       41.28     12.40 o 
   7   0  17      117.35      134.35     10.05 o 
   9   0  17      144.33      152.23     15.33 o 
  11   0  17      135.14      122.30     12.43 o 
   0   1  17      134.98      104.45     17.85 o 
   1   1  17        0.68        2.05      3.91 o 
   2   1  17      124.58      111.56      9.15 o 
   3   1  17        9.60       10.85      3.92 o 
   4   1  17      228.16      244.11     10.05 o 
   5   1  17        4.32        0.31      2.93 o 
   6   1  17      303.03      313.70     10.38 o 
   7   1  17       15.02       12.31      3.73 o 
   8   1  17      240.26      262.73     10.28 o 
   9   1  17        1.22        7.59      4.48 o 
  10   1  17      128.25      165.85      9.68 o 
  11   1  17        2.73        4.89      4.07 o 
   1   2  17      195.95      190.01     10.65 o 
   2   2  17        8.27       10.40      4.26 o 
   3   2  17      153.85      159.34      8.24 o 
   4   2  17        1.64        4.52      3.29 o 
   5   2  17      102.32      113.15      6.56 o 
   6   2  17        3.02        0.47      3.12 o 
   7   2  17       78.50       86.40      6.11 o 
   8   2  17        6.92        7.53      3.99 o 
   9   2  17       95.82      105.96      9.09 o 
  10   2  17        5.85        7.52      4.51 o 
  11   2  17      131.65      121.54     16.27 o 
   0   3  17       40.23       38.25      8.25 o 
   1   3  17       17.70       21.33      5.18 o 
   2   3  17      114.90      123.98      9.26 o 
   3   3  17       32.65       35.94      5.94 o 
   4   3  17      303.31      311.74     13.63 o 
   5   3  17        3.95        4.08      3.69 o 
   6   3  17      340.28      336.01     11.06 o 
   7   3  17        4.32        7.39      3.55 o 
   8   3  17      149.41      158.70      8.53 o 
   9   3  17        0.01       -0.91      3.71 o 
  10   3  17       48.28       53.90      6.73 o 
   1   4  17      185.17      198.17     12.00 o 
   2   4  17       33.63       31.77      5.88 o 
   3   4  17      114.36      126.43      9.39 o 
   4   4  17        8.48        9.25      5.13 o 
   5   4  17       59.47       59.19      7.23 o 
   6   4  17       11.84       15.00      5.44 o 
   7   4  17       24.98       23.67      4.94 o 
   8   4  17        4.53        3.43      4.28 o 
   9   4  17       54.83       73.83     21.21 o 
   0   5  17       72.89       65.21     10.81 o 
   1   5  17        3.69        6.95      5.52 o 
   2   5  17       63.58       67.65      7.64 o 
   3   5  17       16.14        9.99      5.03 o 
   4   5  17       90.49       87.29      8.71 o 
   5   5  17        0.89       -1.67      4.28 o 
   6   5  17      152.51      153.51     10.51 o 
   7   5  17        3.27        5.72      5.57 o 
   1   6  17      135.76      130.25     10.16 o 
   2   6  17       11.14        9.28      5.15 o 
   3   6  17       49.49       54.12      7.43 o 
   4   6  17        7.66        4.73      6.98 o 
   0   0  18       90.48      124.75     18.90 o 
   2   0  18      128.57      118.73     12.92 o 
   4   0  18      200.83      228.38     13.04 o 
   6   0  18      162.63      161.49     11.30 o 
   8   0  18      141.91      109.25     11.91 o 
   1   1  18      253.44      241.41     12.38 o 
   2   1  18       10.66       17.01      5.18 o 
   3   1  18      112.01      101.38      9.94 o 
   4   1  18        2.90        1.68      3.82 o 
   5   1  18       55.35       62.27      6.64 o 
   6   1  18        1.13       -0.54      3.31 o 
   7   1  18       79.51       77.81      6.01 o 
   8   1  18        3.91       -3.81      3.96 o 
   0   2  18       64.85       64.12     12.60 o 
   1   2  18       16.41       19.95      5.30 o 
   2   2  18       99.32       99.06      8.70 o 
   3   2  18       27.91       33.84      6.39 o 
   4   2  18      182.38      197.80      9.55 o 
   5   2  18        4.78        7.58      4.29 o 
   6   2  18      212.91      209.89     12.15 o 
   7   2  18       19.76       16.86      4.30 o 
   1   3  18      134.87      145.18     10.21 o 
   2   3  18        1.44        2.53      4.55 o 
   3   3  18      159.62      174.02     10.94 o 
   4   3  18        3.57        7.86      4.92 o 
   5   3  18       96.42       95.61      8.82 o 
   6   3  18        0.13        4.81      4.69 o 
   0   4  18       61.05       82.27     12.17 o 
   1   4  18        5.51        0.86      4.68 o 
   2   4  18       69.36       73.29      8.43 o 
   3   4  18       10.91       11.25      5.36 o 
   4   4  18      108.73      124.19     11.30 o 
   1   0  19      238.48      268.08     19.53 o 
   3   0  19      116.15      111.73     19.32 o 
   0   1  19       92.49       78.77     18.90 o 
   1   1  19        2.19       -3.99      4.53 o 
   2   1  19      100.18      107.98     10.82 o 
                                                 
